# Supplementary material for: Combined physiological, transcriptome, and cis-regulatory element analyses indicate that key aspects of ripening, metabolism, and transcriptional program in grapes (Vitis vinifera L.) are differentially modulated accordingly to fruit size
Source: BMC Genomics. 2016 May 31;17:416. doi: 10.1186/s12864-016-2660-z (PMC4886440; doi:10.1186/s12864-016-2660-z)
Supplement: Additional file 1: Table S1. — Summary of RNA sequencing analysis metrics. RNA sequencing were carried in skins of small and large berries at four berry developmental stages namely 47 (before ripening, 4.9 °Brix), 74 (early ripening, 17.5 °Brix), 103 (ripening, 22.4 °Brix), and 121 (late ripening, 25.3 °Brix) days after anthesis (DAA). Table S2. Transcript abundance of the DE genes, reported as log2 (FPKM + 1) values, for each individual biological replicate (R1, R2, R3) in each treatment (small and large berry) at 47, 74, 103, and 121 days after anthesis. Table S3. Summary of differentially expressed genes between small and large berries at four berry developmental stages. All differentially expressed genes (Adj. P-value <0.05) and detailed description of the 12×V1 gene ID, log2 fold change values (small vs large), differential expression calls across four developmental stages, average log2 (FPKM + 1) values (3 replicates) of small and large berries together and individually, k-means assigned cluster (based on response and developmental stage), functional annotations based on Grimplet et al. [37] (including transcription factors), and MapMan pipeline. Table S4. Summary of PLACE- and PBM-curated cis-regulatory elements (CRE) analysis of k-means assigned clusters and selected group of genes. All information on the number of promoters with the specified CRE (match_in_sample), the number of genes within each group, number of promoters in the genome containing the specified CRE (match_in_genome), P-value and FDR of enriched CRE (FDR < 0.01), motif name and description, and a short description on selected CRE instances in groups. Table S5. Summary of selected hormone, cell wall, flavonoid/phenylpropanoid, and aroma/flavor metabolic pathways transcripts differentially expressed genes between small and large berries at four berry developmental stages which have been divided into separate classes and sub-categories. (XLSX 2418 kb) [file 12864_2016_2660_MOESM1_ESM.xlsx]

## Sheet: Table S1
				BWA				HTSeq
Sample	DAA	Berry Size	Biological replicate	Reads (QC)	QC Reads (mapped)	QC reads (unmapped)	Proportion	Reads (Assigned to gene)	Unassigned (Ambiguious)	Unassigned (NoFeatures)	Unassigned (Unmapped)	Proportion	Expressed genes
47DAA_Large_R1	47	Large	1	34633272	32569369	2063903	94.0407	29027666	625177	2916526	2063903	83.8144	18571
47DAA_Large_R2	47	Large	2	35737814	33322865	2414949	93.2426	29173314	592147	3557404	2414949	81.6315	18462
47DAA_Large_R3	47	Large	3	34382996	32433112	1949884	94.3289	28849481	587570	2996061	1949884	83.9062	18654
47DAA_Small_R1	47	Small	1	35362719	33136717	2226002	93.7052	29152023	625041	3359653	2226002	82.4372	18851
47DAA_Small_R2	47	Small	2	31856109	28630461	3225648	89.8743	22727737	440871	5461853	3225648	71.345	18603
47DAA_Small_R3	47	Small	3	35192767	30908475	4284292	87.8262	23754156	474920	6679399	4284292	67.4973	18683
74DAA_Large_R1	74	Large	1	114452942	105269365	9183577	91.9761	89795844	1511973	13961548	9183577	78.4566	18087
74DAA_Large_R2	74	Large	2	27337569	25397469	1940100	92.9032	21874721	343841	3178907	1940100	80.0171	17923
74DAA_Large_R3	74	Large	3	28017220	26055204	1962016	92.9971	22625998	365891	3063315	1962016	80.7575	17905
74DAA_Small_R1	74	Small	1	25324051	23775524	1548527	93.8852	21003086	315309	2457129	1548527	82.9373	17532
74DAA_Small_R2	74	Small	2	27322670	25370552	1952118	92.8553	21897317	334466	3138769	1952118	80.1434	17677
74DAA_Small_R3	74	Small	3	26255869	24554485	1701384	93.52	21484883	326646	2742956	1701384	81.8289	17798
103DAA_Large_R1	103	Large	1	26404692	24536387	1868305	92.9243	21133259	340534	3062594	1868305	80.036	17239
103DAA_Large_R2	103	Large	2	25695555	23914037	1781518	93.0668	20535219	334858	3043960	1781518	79.9174	17185
103DAA_Large_R3	103	Large	3	25214029	23411644	1802385	92.8517	20099177	338967	2973500	1802385	79.7143	17091
103DAA_Small_R1	103	Small	1	38556408	35663942	2892466	92.4981	30543726	565594	4554622	2892466	79.2183	17316
103DAA_Small_R2	103	Small	2	40325769	37306456	3019313	92.5127	31882539	549024	4874893	3019313	79.0624	17457
103DAA_Small_R3	103	Small	3	38497454	35172134	3325320	91.3622	29184491	539778	5447865	3325320	75.8089	17276
121DAA_Large_R1	121	Large	1	38493704	35584758	2908946	92.4431	30679129	472020	4433609	2908946	79.6991	16997
121DAA_Large_R2	121	Large	2	38777507	35643560	3133947	91.9181	30545539	482889	4615132	3133947	78.7713	17004
121DAA_Large_R3	121	Large	3	39787693	36943071	2844622	92.8505	31822837	500050	4620184	2844622	79.9816	17076
121DAA_Small_R1	121	Small	1	36030110	32803627	3226483	91.045	27778287	442128	4583212	3226483	77.0974	17188
121DAA_Small_R2	121	Small	2	39022914	35792139	3230775	91.7208	30312574	495234	4984331	3230775	77.6789	17333
121DAA_Small_R3	121	Small	3	41084651	38251335	2833316	93.1037	33291860	531941	4427534	2833316	81.0324	17292

## Sheet: Table S2
Gene (DE)	47DAA_Large_R1	47DAA_Large_R2	47DAA_Large_R3	47DAA_Small_R1	47DAA_Small_R2	47DAA_Small_R3	74DAA_Large_R1	74DAA_Large_R2	74DAA_Large_R3	74DAA_Small_R1	74DAA_Small_R2	74DAA_Small_R3	103DAA_Large_R1	103DAA_Large_R2	103DAA_Large_R3	103DAA_Small_R1	103DAA_Small_R2	103DAA_Small_R3	121DAA_Large_R1	121DAA_Large_R2	121DAA_Large_R3	121DAA_Small_R1	121DAA_Small_R2	121DAA_Small_R3
VIT_00s0125g00290	1.84818	2.11262	2.23005	1.52382	1.65464	1.6098	0.469795	0.487708	0.499931	0.664263	0.494094	0.75859	0.373647	0.38789	0.251939	0.400867	0.183729	0.441132	0.284203	0.420383	0.457017	0.35278	0.363211	0.476896
VIT_00s0131g00010	0.0156874	0.0462646	0.0744585	0.317613	0.191689	0.215257	0.0765027	0.076608	0.024714	0	0	0	0.025475	0	0	0.0191508	0.0176037	0	0	0	0	0	0	0
VIT_00s0131g00340	0	0	0	0.103392	0.0694281	0.0973194	0.0502252	0.088236	0.0426058	0	0	0.0221869	0	0	0	0	0.0152811	0.0172351	0	0	0	0.0169908	0	0
VIT_00s0179g00150	0.166441	0.133825	0.278903	0.213728	0.172681	0.163481	0.135057	0.094609	0.107422	0.235561	0.03918	0.0565418	0.179943	0.0966768	0.167954	0.083772	0.101966	0.0867724	0.583987	0.768569	0.856111	0.327245	0.490801	0.367876
VIT_00s0179g00170	0	0	0	0.0119001	0.0157719	0.0148877	0.0151146	0.0201461	0.0191546	0	0.040625	0.0198038	0.186257	0.26462	0.194203	0.456415	0.130888	0.354653	0.266636	0.314172	0.159981	0.550787	0.422565	0.410024
VIT_00s0179g00360	4.90252	4.96475	5.06805	4.53421	4.54877	4.65002	4.50836	4.26569	4.13806	4.28927	4.10158	4.34506	3.27404	3.33666	3.21435	3.21153	3.38735	3.14268	3.19387	3.36652	3.21011	3.1556	3.14378	3.23605
VIT_00s0179g00370	0.502203	0.21522	0.210251	0.842292	0.595607	0.797135	0.891084	1.60335	1.69151	2.03683	1.46339	1.93934	0.646515	0.518678	0.609265	0.538403	0.675745	0.465828	0.256202	0.321402	0.371867	0.490133	0.551289	0.321626
VIT_00s0181g00010	6.49535	6.57781	6.25563	6.35069	6.59849	6.41507	4.31581	4.87334	5.76938	4.1893	4.1844	4.61708	3.25491	2.88703	3.61585	3.36973	3.59517	3.24813	2.90244	2.863	2.80171	2.17803	2.63635	2.36583
VIT_00s0181g00080	3.74841	3.68798	3.96745	4.14404	4.34982	4.44865	4.77702	4.78463	4.77815	4.77934	4.71692	4.45937	4.03444	3.98938	3.80513	3.88312	3.80985	3.93964	3.95079	4.23503	4.34567	4.00259	4.35707	4.30622
VIT_00s0186g00080	2.57724	2.47829	2.56171	2.78073	2.66533	2.69855	3.16418	3.09344	2.97123	3.56242	3.48405	3.28995	2.92318	2.92978	3.251	3.02973	3.07591	3.18932	2.79956	2.91333	2.65941	2.8667	2.73116	2.78165
VIT_00s0187g00010	0.374635	0.205941	0.337258	0.50328	0.427864	0.231749	0.225565	0.364676	0.800691	0.760748	0.615351	0.618295	0.588114	0.537685	0.653527	1.22428	0.948223	0.802183	0.523467	0.545057	0.362357	0.421756	0.684183	0.512813
VIT_00s0187g00050	3.72201	2.95339	3.15678	5.78765	5.52165	5.14519	3.65973	4.29321	2.42528	1.49753	0.710931	1.40262	0.140694	0.279504	0.308028	0.469032	1.60746	0.639419	0.294359	0.29403	0	0.477863	0.375843	0.094737
VIT_00s0187g00060	1.10256	1.00607	1.04889	2.72646	3.27213	2.78649	1.48292	1.46518	0.274074	0.713739	0.103678	0.100465	0	0	0.115751	0.147792	0.37553	0.152967	0	0.0743623	0	0	0	0
VIT_00s0187g00130	3.45733	2.94477	3.18411	3.44439	3.12012	3.26894	4.95658	4.77843	4.34443	4.43615	4.21613	4.5281	2.39709	2.26953	2.6245	2.62655	3.22483	2.64139	2.83868	2.98254	2.96889	3.23055	3.20626	3.46639
VIT_00s0187g00160	7.10017	6.96093	7.36189	6.01074	6.27993	6.1796	8.52612	8.48907	7.80006	7.85309	7.72917	7.22472	4.21202	3.97997	3.98745	4.02271	5.44343	3.98575	2.26286	2.7258	3.1586	2.84248	3.11185	2.4239
VIT_00s0187g00240	1.10351	1.09403	1.06594	1.40674	1.55074	1.5336	1.82845	1.89743	1.56241	1.61276	1.53883	1.66123	1.74567	1.83595	2.08507	2.0824	2.2269	1.98344	1.62676	1.61421	1.68365	1.77276	1.59428	1.5997
VIT_00s0187g00360	7.34967	6.67062	6.77328	7.59138	6.91256	7.34106	6.79595	6.71135	6.77027	7.59041	7.22485	6.90763	6.79366	6.64317	6.92523	6.84975	6.536	6.59959	6.97846	6.77756	6.80758	6.59149	6.6221	6.77934
VIT_00s0194g00080	1.26608	1.05888	1.05535	2.40716	2.53406	2.36835	0.432898	0.291933	0.299751	0.242954	0.273539	0.287405	0.430823	0.563459	0.376188	0.525707	0.42309	0.527689	0.490271	0.461801	0.256809	0.478395	0.399742	0.498365
VIT_00s0194g00120	0.723006	0.202679	0.723693	0.936057	1.03065	0.511556	0.736531	1.00696	1.54563	2.0378	2.10285	1.45244	1.75174	1.98184	2.11286	1.85766	2.05015	1.85244	1.46983	1.34127	1.99356	1.26835	1.61037	1.6679
VIT_00s0194g00210	3.0183	3.10121	3.18747	2.70644	2.49643	2.34203	2.3986	2.19686	2.1723	2.1157	2.19184	2.18841	2.39802	2.1884	2.05697	2.20691	2.37881	1.88971	1.21357	1.00967	1.19819	0.611762	0.982292	0.79098
VIT_00s0194g00270	3.11266	3.46012	3.28698	2.90157	3.54749	3.29699	3.55451	3.4077	3.49136	3.88982	3.79429	3.86265	4.15851	3.97189	4.10555	3.90189	3.71882	3.73867	4.25706	4.2057	4.19965	3.84906	4.09743	4.05521
VIT_00s0194g00330	4.44634	4.07843	4.45093	3.92533	3.57	3.86771	1.54476	1.80811	1.11642	1.63496	1.49947	1.05556	0.640782	0.238218	0.137431	0.403423	0.644498	0.303558	0.130987	0.0885259	0.0433491	0.0921477	0	0.118358
VIT_00s0199g00310	6.92879	6.73259	6.80622	7.38464	7.75157	7.54431	6.45441	6.71307	6.55387	6.50589	6.58807	5.99615	4.8779	4.51828	5.25689	4.7442	4.90781	4.42969	4.01455	4.32856	4.48536	4.10956	4.56981	4.40602
VIT_00s0203g00020	1.42677	1.06977	0.970124	3.13942	2.48956	1.5847	0.903066	1.04606	0.126988	0.396895	0.135278	0.251328	0.36133	0.136185	0	0.0991761	0.177287	0.528798	0.188717	0.27425	0.556742	0.101295	0.813896	0.170844
VIT_00s0203g00050	3.0667	2.1415	2.39837	3.39873	2.75075	2.23178	4.46579	4.15234	3.61283	3.30215	3.05623	3.15251	1.75291	1.86866	2.01356	1.70248	2.91342	2.48041	2.20155	2.32961	2.18668	1.93699	3.09777	2.53824
VIT_00s0203g00070	3.42366	3.46284	2.98917	3.83367	4.23936	4.34613	2.76686	3.44458	4.24883	3.71015	3.8505	3.44168	0.5628	0.205635	0.512383	0.731819	1.37487	0.97862	0.1829	0.182687	0.176501	0.357715	0.340931	0.226788
VIT_00s0203g00130	0.0435209	0.0244845	0.021248	0.0916805	0.107183	0.0918477	0.0294996	0.0317884	0.0259499	0.00997861	0.00465509	0.013476	0.0044927	0.0232878	0	0.0234351	0.0457793	0.0242928	0	0.00330629	0.00318748	0.0171471	0.00326448	0
VIT_00s0203g00140	5.4642	5.65021	5.60985	5.56461	5.96794	5.62664	5.38983	5.44848	5.23338	4.78504	4.90441	4.58654	4.32478	4.26903	4.5344	4.57008	4.53845	4.49273	3.53951	3.45999	3.56331	3.73336	3.43438	3.42954
VIT_00s0203g00150	5.35904	5.45784	5.55688	5.35703	5.84191	5.4384	5.30837	5.33717	5.07806	4.62938	4.85147	4.54894	4.14157	4.00648	4.59863	4.38595	4.36551	4.3444	3.26222	3.30714	3.26729	3.49956	3.36487	3.11843
VIT_00s0207g00010	6.66507	7.19655	7.41765	5.79257	6.45817	6.22205	5.79916	5.95339	5.83665	6.47054	6.44482	6.27505	5.63897	4.99945	5.49576	5.09377	5.49993	4.9133	4.39934	4.39917	4.38229	3.67881	3.84101	3.963
VIT_00s0214g00040	0.329464	0.0717337	0.136754	0.83096	0.678246	0.758928	1.56532	1.16159	0.648562	0.188446	0	0.223679	0	0	0.133737	0.210115	0.397128	0.176391	0.127458	0.0436959	0.0421467	0.214434	0.165361	0.0777829
VIT_00s0214g00090	1.15782	1.0455	1.0892	1.25548	1.43236	1.09607	2.75739	2.83054	2.83667	3.61141	3.61115	3.40303	3.96916	3.40495	3.61337	3.34963	3.63789	3.40708	3.82857	3.82999	3.74047	3.68272	3.71434	3.69025
VIT_00s0214g00130	2.34785	2.33181	2.36139	2.44203	2.16534	2.42004	0.698028	0.690436	0.855644	0.423795	0.46633	0.466404	0.386128	0.157407	0.409263	0.30964	0.51745	0.240499	0.34623	0.148426	0.273721	0.24881	0.458861	0.197109
VIT_00s0218g00110	1.86247	1.78438	1.64426	1.30531	1.42623	1.47514	0.697138	0.584593	0.586638	0.873874	0.780678	0.704917	0.244596	0.242639	0.215355	0.255832	0.282679	0.238333	0.192683	0.104005	0.24298	0.117685	0.181667	0.150789
VIT_00s0218g00190	3.71269	3.73621	3.62954	2.89464	3.59332	3.45058	3.60138	3.86674	4.01884	3.72065	3.83372	3.76036	3.24842	3.05007	3.31425	3.14117	3.0478	3.04767	3.28458	3.26538	3.15501	2.78749	2.80158	2.98845
VIT_00s0220g00070	2.30456	2.40532	2.42722	2.04158	2.25152	2.18499	4.86961	4.9105	4.85673	4.90574	4.84083	4.7411	3.79631	3.50149	3.90232	3.48608	3.7466	3.58615	3.50738	3.36873	3.46219	2.54573	3.28889	2.85975
VIT_00s0225g00050	2.23224	2.31942	2.15564	2.4766	2.78193	2.6853	0.441499	0.588677	0.515799	0.293251	0.365837	0.251543	0.578971	0.708548	0.436191	0.641848	0.531053	0.596527	1.16966	1.13236	0.765823	1.37405	1.37345	1.39826
VIT_00s0225g00060	2.71648	2.93761	2.78997	2.5219	2.51368	2.33861	0.965898	1.09769	0.934805	0.578525	0.489847	0.650032	0.0502858	0.103027	0.220124	0.278398	0.384651	0.287712	0.0554556	0	0.0879849	0.0764072	0.0900478	0.0823671
VIT_00s0225g00070	3.3106	3.6541	3.54708	2.77818	3.08338	2.92732	0.696816	0.515348	0.493717	0.585375	0.345518	0.507915	0.195455	0.0848226	0.344478	0.20459	0.535975	0.139548	0.0153348	0.0153159	0.0293859	0	0	0.0138023
VIT_00s0225g00090	3.17625	3.00895	2.80591	2.79953	2.41203	2.38445	3.98564	4.00892	4.07867	4.01119	3.98838	4.05328	3.38363	2.86618	3.13652	2.85245	2.98667	2.83932	2.91876	2.88883	2.55276	2.26544	2.78181	2.49901
VIT_00s0225g00120	3.80665	3.59633	3.91705	4.49932	4.78231	4.53655	1.18773	1.25593	0.800894	0.812981	0.435542	0.512372	0.327779	0.529689	0.135906	0.0891972	0.49586	0.482116	0.170245	0	0.239876	0.257695	0.637656	0.479597
VIT_00s0225g00230	0.0480776	0.0664479	0	0.00954395	0.0863221	0.0815928	2.0524	1.48697	2.14644	3.027	3.15866	2.7498	4.27372	4.28588	4.03073	4.57916	3.85803	4.27783	3.71271	3.71285	3.78294	3.30102	3.06817	3.35941
VIT_00s0226g00170	2.42951	2.26099	2.4874	3.75446	4.7634	3.37935	0.0589451	0	0	0	0	0	0	0	0	0	0	0	0	0.0567809	0	0.0591305	0	0.0512414
VIT_00s0227g00140	3.73413	3.8685	3.817	3.64114	3.7145	3.42528	3.33641	3.08957	3.02301	3.19189	3.04216	3.10036	3.40085	3.37626	3.49308	3.35252	3.34593	3.38116	3.10274	3.06741	3.16673	2.68446	2.89532	2.86081
VIT_00s0227g00200	4.94458	5.07495	5.01584	4.53343	4.68876	4.26534	3.96277	3.79177	3.79583	4.09069	4.08199	3.84621	3.61504	3.11442	3.67424	3.05577	3.39605	2.68213	1.89655	1.89525	2.14405	1.66785	1.50039	1.7865
VIT_00s0229g00060	4.23326	4.06693	4.251	4.45577	4.50201	4.68575	5.3653	5.21079	5.06797	5.21585	4.98738	5.12622	6.06313	6.19237	6.34994	6.39006	6.14686	6.4512	6.93183	6.85158	6.79394	6.61785	6.72337	6.72493
VIT_00s0233g00030	0.272686	0.307688	0.252789	0.339007	0.233606	0.268005	0.0728843	0.0729847	0.199072	0.154663	0.167295	0.140132	0.365314	0.277691	0.328848	0.412057	0.302904	0.352603	1.06947	1.34834	1.09894	1.52828	1.56439	1.65312
VIT_00s0233g00190	2.36125	2.61702	2.45229	1.69309	2.18958	1.87254	1.02464	0.868426	1.00199	1.31256	1.30745	1.43202	1.71922	1.60799	1.56059	1.47876	1.48906	1.36364	1.32247	1.11663	1.28993	1.11889	1.0773	1.13184
VIT_00s0238g00020	3.96286	3.88317	4.15016	3.40625	3.49517	3.08331	0.541421	0.711073	0.755336	0.813723	0.999793	0.701437	0.155107	0.0420977	0.0467939	0.0601435	0	0.0314944	0	0.0876285	0.0287432	0.120382	0.0865517	0.104611
VIT_00s0250g00020	3.35868	3.45727	3.51924	3.10022	3.39747	3.34004	3.0416	3.21255	3.2161	3.38853	3.29699	3.26292	3.82895	3.72367	3.91926	3.67818	3.89602	3.8176	3.88877	3.73959	3.91085	3.41008	3.63311	3.59182
VIT_00s0250g00090	1.70551	0.983243	1.24214	3.06737	2.0832	1.72742	0.201194	0.113357	0.142205	0.0832751	0.0393754	0.146819	0.146406	0.0396482	0.128381	0.111187	0.0263061	0.0587137	0	0	0	0	0	0
VIT_00s0252g00110	0.121593	0.0178952	0.0346993	0.317367	0.334841	0.225868	0.156679	0	0.162359	0	0.0302801	0	0	0	0	0	0.0202085	0.0227877	0.0638191	0	0.0207916	0	0.0629522	0.0762167
VIT_00s0253g00060	1.31954	1.13523	1.34915	1.96994	2.07481	1.88961	0.457969	0.300836	0.310811	0.29846	0.201418	0.24666	0.0294969	0.119313	0	0.0867518	0.227516	0.132768	0.0217838	0.021757	0	0.172097	0.0840792	0.113857
VIT_00s0253g00140	3.69102	3.83089	3.71534	3.13958	3.36272	3.12397	0.353949	0.524832	0.502868	0.372299	0.387868	0.376918	0	0.0962994	0.206277	0.0698671	0.0325149	0.0723819	0	0.0685503	0	0.105781	0.13237	0.0312754
VIT_00s0253g00150	0.784722	0.901617	0.800828	1.42212	1.44602	1.10506	0.653665	0.853713	0.512175	0.18511	0.448139	0.435729	0.189819	0.220425	0.166752	0.307228	0.421341	0.285395	0.142181	0.2081	0.21667	0.0940776	0.28337	0.217914
VIT_00s0256g00010	2.6074	2.39018	2.50321	2.03012	1.92684	1.89611	0.167146	0.317324	0.137782	0	0	0.0489951	0	0	0	0	0	0	0	0	0	0	0	0
VIT_00s0256g00020	2.22447	1.77085	2.11033	1.26449	1.19834	1.40152	0.191743	0.142117	0	0	0	0	0	0	0	0	0	0	0	0	0	0	0	0
VIT_00s0259g00100	5.57238	5.368	5.33939	5.64835	6.32183	5.77488	5.65517	5.53789	5.46871	5.98922	5.736	5.73159	5.14954	4.96489	5.12851	5.09499	5.10137	4.85664	4.73239	4.5152	4.43305	4.54245	4.29829	4.51443
VIT_00s0259g00110	0.018913	0.0647283	0.0719581	0.167064	0.330288	0.246252	0.314695	0.4802	0.170084	0.208525	0.195123	0.175548	0.0901834	0.123993	0.0873966	0.133262	0.0729448	0.126947	0.0669646	0.0449318	0.185529	0.046799	0.118882	0.127769
VIT_00s0259g00210	0.365122	0.408182	0.30938	0.682014	0.617983	0.324578	0.563814	0.424422	0.176368	0.103786	0.096889	0	0.0936113	0.097547	0.391255	0.202705	0.299818	0.334228	0.135865	0.0694471	0	0.329968	0.196696	0.289348
VIT_00s0262g00120	0.152666	0.142411	0.201655	0.203681	0.213028	0.277365	0.0529247	0.0509152	0.0642247	0.027981	0.0432014	0.033565	0.0168305	0	0.019535	0.0802649	0.0683528	0.0643772	0.0550459	0.0489727	0.00599022	0.0193388	0.0364234	0.0332637
VIT_00s0264g00050	4.28635	4.17938	4.29254	4.39341	4.02379	4.05917	4.7497	4.62647	4.27632	4.5585	4.01517	4.38506	3.90131	3.6522	4.01497	4.02528	4.04472	3.79847	4.66344	4.36316	4.35471	3.82942	4.23542	4.11727
VIT_00s0264g00100	2.42645	2.57241	2.65297	2.15713	2.35226	2.29914	1.92439	1.9082	1.86629	1.99782	1.97736	2.07814	2.40325	2.25652	2.39868	2.17753	2.30152	2.2112	2.18755	2.16336	2.16451	1.84446	1.94429	2.05157
VIT_00s0265g00070	4.48655	4.54649	4.4059	4.63866	4.6435	4.41585	4.90095	4.74963	4.52201	3.957	4.30631	4.46732	4.90965	5.42681	5.35694	5.3422	5.32091	5.47034	5.66651	5.84472	6.00903	5.96298	5.87893	5.99574
VIT_00s0266g00070	0.0197426	0.0196164	0	0	0	0	0.156252	0.156461	0.120485	0.378254	0.406755	0.292995	0.29221	0.383564	0.555333	0.36322	0.694997	0.375022	0.64361	0.280607	0.381296	0.164134	0.296656	0.290585
VIT_00s0268g00020	0.323478	0.214793	0.247315	0.611144	0.710046	0.606877	0.584288	0.555967	0.407385	0.155648	0.115513	0.24291	0.159648	0.136465	0.140071	0.246731	0.203135	0.234298	0.112098	0.229165	0.265758	0.362849	0.37569	0.324206
VIT_00s0270g00050	8.37403	8.41037	8.41397	8.56739	8.85663	8.7905	8.28347	8.31129	8.30176	8.66618	8.53972	8.32731	8.47797	8.49584	8.73322	8.73121	8.52971	8.75494	8.54589	8.54997	8.44983	8.57021	8.47091	8.45777
VIT_00s0271g00010	0	0	0.0192686	0	0	0	0.39705	0.244385	0.259873	0.635519	0.665173	0.668707	0.822769	1.17026	1.66921	1.12913	1.60469	0.976202	0.912785	0.51851	0.823499	0.230648	0.624767	0.781681
VIT_00s0271g00060	3.11804	2.91262	2.69459	2.49908	2.44821	2.24713	0.910746	1.05537	0.687917	0.667076	1.0376	0.362141	0.266883	0.117451	0.191119	0.185463	0.134911	0.0668328	0.0425512	0	0.119639	0.0223033	0.0827516	0.0571267
VIT_00s0274g00070	0.413177	0.204225	0.230216	0.817174	1.19725	0.883409	0.56733	0.466472	0.264913	0.0967629	0	0.115535	0	0.090933	0.0680376	0.108283	0.228804	0.19595	0.0647742	0.0434513	0.122247	0.290511	0.429938	0.220627
VIT_00s0286g00130	3.79845	4.1102	4.00633	3.55555	3.48206	3.52294	3.9573	4.20802	4.14236	4.08454	4.00081	4.28392	3.3952	3.29582	3.54559	2.75814	3.4142	3.05919	3.5568	3.28571	3.44465	2.85574	3.17639	3.2661
VIT_00s0286g00140	1.56554	1.77034	1.90181	1.42714	1.49424	1.56964	1.19311	1.35235	1.33697	1.55848	1.41281	1.46404	0.912223	0.770318	0.976635	0.535442	0.931481	0.656235	0.441411	0.466839	0.525514	0.356068	0.354184	0.366947
VIT_00s0291g00050	5.25665	5.201	5.28353	5.53386	5.70336	5.69804	5.84308	5.82105	5.72694	5.70953	5.78468	5.75121	5.65887	5.90859	5.86248	5.77473	5.62579	5.77282	5.93684	5.9751	6.12569	6.19924	6.01288	6.17211
VIT_00s0294g00040	3.60754	3.34623	3.50135	3.37338	2.82527	2.60641	3.31403	3.78081	3.76482	3.19763	3.41463	3.97887	3.6317	3.50556	3.74631	2.82694	4.04158	3.35395	2.72946	2.36377	2.63955	1.9918	2.58198	2.35132
VIT_00s0299g00110	0.761786	0.783379	0.59722	2.04947	2.38559	2.1233	2.20843	1.74993	1.53001	0.776354	0.643114	0.955374	0.81871	1.472	1.3153	1.8724	1.81967	1.69698	1.2058	1.52859	1.2512	2.3069	1.67861	1.78611
VIT_00s0301g00100	0.8311	0.674804	0.638617	1.26353	1.15596	1.33307	1.07947	0.998585	0.787919	0.50261	0.62207	0.682822	1.99125	3.32673	2.23976	2.71988	1.87475	2.77121	4.30901	4.42302	4.38394	5.17967	4.74824	5.0547
VIT_00s0304g00080	1.33151	1.52906	1.13241	2.05247	2.62233	1.97261	2.39842	2.26497	1.98353	1.14441	1.38435	1.06435	0.338256	0.369533	0.282959	0.619455	0.546535	0.545352	0.141472	0.214212	0.313234	0.308395	0.50354	0.318644
VIT_00s0309g00050	0.0511642	0	0	0.0745501	0.0661527	0.0315907	0.153661	0.443768	0.296553	0.0464565	0.449664	0	0.0418205	0.0859437	1.84677	0	0.0851611	0.0957599	0.0611898	0	1.3468	0	0	0
VIT_00s0313g00030	6.57787	6.69644	6.61469	6.11444	6.21861	6.23995	4.74242	4.68804	4.68501	5.01539	4.91867	4.70542	5.57737	5.53243	5.53319	5.78091	5.43587	5.541	5.25286	5.28112	5.17621	5.32191	5.14136	5.14996
VIT_00s0313g00040	3.78977	4.12779	4.23521	3.83563	3.47365	3.42602	4.386	4.16467	3.95573	4.23473	4.06518	3.96895	3.49655	3.11831	3.7328	3.24478	3.80391	2.94862	2.41134	2.20371	2.73725	1.73392	2.71735	2.31375
VIT_00s0313g00050	0.0227836	0.0226381	0.0257283	0	0.00496605	0.00468666	0.0236364	0.0314738	0.0299306	0.0410452	0.0256205	0.055225	0.142412	0.0883472	0.111506	0.146661	0.0589485	0.0893386	0.123203	0.176807	0.14704	0.154046	0.174699	0.134067
VIT_00s0313g00080	2.15547	2.3465	2.12773	2.18767	3.3761	3.21673	2.67646	2.5002	2.43802	2.2965	2.52128	2.34144	2.47553	2.54369	2.62024	2.54477	2.55727	2.65447	2.35324	2.37944	2.36866	2.35262	2.42959	2.26986
VIT_00s0317g00110	6.18167	5.9169	6.18056	5.69704	5.46267	5.40633	5.55114	5.58773	5.78116	5.67155	5.40921	5.86632	5.49628	5.49599	5.79475	5.15235	5.72354	5.45849	5.04029	4.76584	5.08646	4.60261	4.86545	4.85668
VIT_00s0322g00020	0.764363	0.365768	0.323066	0.539596	0.493747	0.576284	0.378254	0.393134	0.403305	0.155557	0.30867	0.140946	0.106675	0.111139	0.0833013	0.181826	0.245012	0.0971223	0.066404	0.178525	0.125261	0.210267	0.140372	0.172642
VIT_00s0322g00030	6.43871	6.72398	6.37554	6.15744	6.33137	6.4381	8.22699	8.12724	8.24727	8.66152	8.52206	8.36905	8.07959	7.89658	8.26962	8.23176	7.89763	8.12744	8.5265	8.49431	8.50395	7.97058	8.20036	8.11478
VIT_00s0323g00050	2.15692	2.03575	2.58382	1.65953	1.73831	1.68023	0.450016	0.645203	0.567951	0.691473	0.29757	0.873	1.25198	0.899218	1.01959	1.13896	1.14976	1.24826	1.01268	1.27677	1.1726	0.918255	0.943542	1.16674
VIT_00s0323g00070	0.402288	0.328406	0.247275	0.210987	0.460686	0.634332	6.42777	5.62469	5.54978	3.85488	4.14768	3.95966	7.27478	8.62625	8.66527	7.89901	8.00726	8.50663	9.16405	9.24663	9.35039	8.8996	8.9526	9.11248
VIT_00s0323g00100	0.503703	0.349169	0.417862	1.24833	1.61747	1.65447	1.14192	1.28326	0.603925	0.133182	0.0214951	0.0208106	0.0207495	0.04297	0	0.015592	0.042573	0	0	0.0304251	0.0147454	0.0472866	0.0300439	0.0137814
VIT_00s0324g00030	0.436407	0.244538	0.324446	1.23102	1.45405	1.40148	1.18479	0.946619	0.818758	0.182466	0.323218	0.278199	0.0848618	0.430513	0.276394	0.769268	1.13088	0.810617	0.290564	0.290238	0.330892	1.01572	0.750234	0.733229
VIT_00s0324g00060	0.0519859	0.101528	0	0.0256902	0.0672096	0.0321016	4.85156	4.0809	3.77596	2.03324	2.16002	2.55017	4.45844	5.3261	5.59191	4.96983	5.1765	5.67799	6.4571	6.62596	6.48969	6.44317	6.38302	6.63543
VIT_00s0324g00070	0.900034	0.834872	1.22262	0.330554	0.734103	0.382398	2.24183	2.36905	2.31023	1.95909	2.35783	2.16611	1.70846	1.53276	1.5376	1.13154	1.6806	1.41473	1.10489	0.987357	1.19331	1.29226	1.25768	1.01333
VIT_00s0327g00020	0.0917254	0.0974488	0.0765824	0.209302	0.271669	0.215397	0.0818704	0.0443032	0.0729565	0.0482412	0.0669515	0.0435566	0.0959406	0.121276	0.0379147	0.0803971	0.151297	0.123184	0.0789824	0.0865439	0.0686888	0.136953	0.115349	0.125809
VIT_00s0333g00040	3.02812	3.21022	3.34062	3.54074	3.30139	3.63008	1.50024	1.5866	1.73572	2.52612	2.07676	2.02026	3.2342	3.13705	2.95247	3.13077	1.83374	2.7437	4.32918	4.75471	4.41998	5.26244	4.612	5.01076
VIT_00s0333g00060	0.414121	0.326667	0.507185	1.2571	0.898623	1.06895	0.455832	0.422454	0.241089	0.097009	0.0609927	0.115827	0	0	0	0	0.0408493	0	0	0	0	0.0675384	0.0430205	0.0392963
VIT_00s0337g00010	2.73407	2.53944	2.7018	2.56515	2.93397	2.85721	2.77496	2.53312	2.69264	3.07467	2.94403	3.06656	3.92255	3.87833	3.78215	3.88096	3.65492	3.8033	4.27162	4.31574	4.14898	4.44067	4.27141	4.34958
VIT_00s0337g00090	0	0	0	0.201088	0.0698717	0	0.270261	0	0	0	0	0.169659	0	0.17611	0	0.246906	0.0605622	0.255257	0.1265	0.12635	0	0.515283	0.346089	0.539451
VIT_00s0338g00010	0.0233634	0.0155175	0.00758715	0.11806	0.069719	0.0566496	0.124802	0.172078	0.0959952	0.0281913	0.0648038	0.0750024	0.0502858	0.127674	0.0439133	0.101874	0.0604294	0.0489124	0.143393	0.134677	0.130044	0.14897	0.0636186	0.145034
VIT_00s0340g00050	1.07063	0.795327	1.10009	1.26946	1.20172	1.17083	1.59359	1.69098	2.05717	2.19877	2.22712	2.04922	2.98387	3.3191	3.21045	3.5497	2.87925	2.99506	2.48182	2.87399	3.02154	3.24379	3.15129	3.33225
VIT_00s0341g00050	0.769648	0.694044	0.693724	0.660477	0.689226	0.627373	0.377393	0.359024	0.420888	0.544627	0.513118	0.543609	1.0095	1.05448	1.05296	1.15532	0.95365	1.10616	1.42486	1.46787	1.35225	1.68899	1.4906	1.52426
VIT_00s0341g00080	0.185367	0.140343	0.137022	0.797851	0.776359	0.418264	0	0	0	0	0	0	0	0	0	0	0	0	0	0	0	0	0	0
VIT_00s0347g00030	1.3205	1.23787	1.34801	1.7618	2.06124	1.7119	4.91659	4.48073	4.5151	4.71488	4.4004	4.65275	6.14695	6.53911	6.61476	6.39917	5.87763	6.36246	6.8771	6.92018	7.04385	6.78398	6.69489	6.96294
VIT_00s0352g00020	0.126575	0.101498	0.122803	0.18232	0.335944	0.318957	0.175577	0.156205	0.0812936	0.0471893	0.0761343	0.0941515	0.0632618	0.0978287	0.108512	0.138644	0.121046	0.120565	0.0697338	0.143288	0.0960925	0.103615	0.155684	0.155555
VIT_00s0357g00130	0.817488	0.564012	0.108024	1.62414	1.72008	1.0921	0.262862	0.180691	0.172252	0	0.094567	0.091628	0	0.268629	0	0.0690694	0.239051	0.326823	0.0678494	0.132494	0.127932	0.486454	0.13089	0.519217
VIT_00s0361g00040	2.93111	3.21399	3.53935	2.5941	2.76147	2.69044	0.599616	1.01768	1.07102	0.967424	0.894951	1.08671	0.85994	0.629179	0.491367	0.544461	0.614974	0.786105	0.90166	0.97342	0.639044	0.805339	0.884084	0.840504
VIT_00s0366g00010	2.22565	2.43139	2.11176	1.7169	2.91135	2.37999	2.37497	2.49236	2.73427	2.77736	3.3065	2.77551	5.63646	5.86087	5.29597	5.43537	4.03076	5.1856	6.05489	6.19712	6.05815	6.71997	6.68204	6.81631
VIT_00s0373g00020	0.922356	1.08882	0.824079	1.36387	1.61337	1.23284	0.381121	0.424464	0.317352	0.467876	0.357998	0.240914	0.0130122	0.0135754	0	0.0194771	0.0267732	0	0.00959532	0.00958349	0.0366094	0.00998683	0	0.0257505
VIT_00s0373g00030	2.22325	2.28829	1.90442	2.24428	2.59491	2.37212	0.662532	0.660342	0.539651	0.388937	0.408672	0.281589	0.053699	0.144731	0.0823538	0.0927126	0.393531	0.109233	0.01337	0	0.0632571	0.146144	0.0647532	0.0935659
VIT_00s0375g00030	3.66028	3.89008	3.79777	3.40008	3.45104	3.40035	0.690552	0.718004	0.769443	0.351651	0.418589	0.361043	0.191255	0.159763	0.141343	0.157292	0.145129	0.114622	0.108767	0.165634	0.127172	0.200931	0.158116	0.165196
VIT_00s0375g00040	2.82043	2.7163	2.64192	2.59593	2.65665	3.21533	2.6146	2.61047	2.60989	2.7698	2.65989	2.4683	5.64987	6.00545	5.93566	6.37982	5.72979	6.01545	5.96744	6.18077	5.98583	6.36755	6.23495	6.371
VIT_00s0385g00010	0	0.0420038	0.0409765	0	0.0276116	0	0.408251	0.374777	0.219669	0.695945	0.657504	0.662779	0.522109	0.971283	1.18047	0.644602	1.31371	0.714243	1.02494	0.420715	0.972362	0.290281	0.660503	0.810974
VIT_00s0386g00010	1.81807	1.8114	0.90876	0.951259	0.900933	0.664094	0	0	0	0	0	0	0	0	0	0	0	0	0	0	0	0	0	0
VIT_00s0386g00040	0.0924018	0.135635	0.365573	0	0.174986	0.112533	3.45322	2.88338	2.74349	3.20389	3.2713	2.93508	4.77639	4.67974	4.64261	4.17779	3.91761	3.54177	2.22997	2.25277	2.55866	1.88187	2.07364	1.71595
VIT_00s0386g00050	8.19796	8.22918	8.68017	7.37707	7.56016	7.35918	7.27238	7.09488	5.91442	6.1133	5.4829	5.28375	2.91975	1.65144	2.14839	1.9149	2.37468	1.47909	0.164687	0.240205	0.551605	0.0880563	0	0.148974
VIT_00s0388g00030	0.783041	0.750532	0.757136	0.517855	0.693476	0.806363	0.497549	0.405204	0.487501	0.784541	0.692098	0.674356	0.541965	0.616781	0.551405	0.367584	0.455589	0.471834	0.461038	0.349848	0.517149	0.386483	0.466068	0.478868
VIT_00s0389g00040	0.909289	0.843314	0.845013	2.13251	2.22426	1.81837	0.159406	0.153563	0.0750182	0	0	0.0775107	0	0	0	0.019716	0	0	0	0	0	0	0.0190949	0
VIT_00s0396g00050	1.08798	1.43587	1.10806	1.19413	1.99956	2.24247	1.36867	1.61219	1.25795	1.38771	1.62712	1.35984	1.67699	1.66877	1.24581	1.35222	1.43412	1.91946	1.95458	1.82312	1.86407	1.85512	2.06773	1.635
VIT_00s0397g00010	4.2878	4.2304	4.22526	3.79932	3.99359	3.50572	3.41304	3.95945	3.91597	3.53883	3.35623	3.67444	1.34559	0.838158	1.59848	1.31411	1.76815	1.12868	0.479087	0.286676	0.277292	0.339463	0.461497	0.27312
VIT_00s0397g00050	4.46169	4.37482	4.39999	4.04704	4.12961	3.78134	3.50061	4.04893	4.10009	3.69941	3.61661	3.84431	1.44645	0.904286	1.66156	1.17192	1.92342	1.16742	0.736088	0.52929	0.552001	0.262401	0.657043	0.40776
VIT_00s0399g00010	0.830133	0.679062	0.665562	0.465601	0.418997	0.455238	1.7441	1.52013	2.00176	2.60704	2.23914	2.30886	0.827461	0.526928	1.35294	0.708242	0.747901	0.630097	0.390861	0.332269	0.631602	0.571312	0.821416	0.457582
VIT_00s0399g00020	7.52455	7.98397	8.88679	7.39399	7.28215	7.35232	6.03734	6.00833	6.24547	7.59123	6.91354	6.38383	3.56215	2.29986	2.79633	2.58851	2.66972	2.04546	1.02763	1.52741	1.05252	0.52656	0.845306	0.977452
VIT_00s0400g00020	3.65392	3.55181	3.54295	3.17313	3.08479	2.91486	2.71246	3.38366	3.26534	2.8185	2.97336	3.04455	0.971857	0.6616	1.52426	0.854115	1.46585	0.990593	0.406771	0.390852	0.300765	0.270683	0.417011	0.236772
VIT_00s0404g00040	1.72193	1.51257	1.29697	1.70864	1.50093	1.65695	2.09301	2.10631	1.98663	1.56814	1.72899	1.72584	1.29536	1.34908	1.499	1.43659	1.6307	1.61675	1.63345	1.73525	1.71245	1.72604	1.83137	1.7282
VIT_00s0407g00050	0.181739	0.232392	0.215958	0.47498	0.679591	1.13247	0.424433	0.437307	0.991064	0.444558	0.672687	0.303966	0.125014	0.161008	0.121196	0.646913	0.284902	0.403467	0.0931138	0.295731	0.0897584	0.12002	0.266291	0.0975719
VIT_00s0421g00040	4.75129	4.63501	4.60416	4.21047	4.28319	3.81518	3.67588	4.23573	4.25838	3.90726	3.76854	4.03574	1.50546	0.99584	2.04087	1.45691	2.10889	1.45453	0.724926	0.389241	0.461666	0.327491	0.644581	0.338303
VIT_00s0425g00030	2.7018	2.35895	2.51507	2.41426	2.40348	2.35695	1.32214	1.67067	1.48018	0.905933	1.12426	1.15109	0.185773	0.113626	0.12596	0.37242	0.434839	0.185773	0.061264	0.0410802	0.0781857	0.104685	0.0800251	0.0731778
VIT_00s0429g00040	7.25464	7.42374	7.58513	6.47613	6.7298	7.0487	7.17052	7.66457	7.59229	7.06494	7.29894	7.26767	6.19431	5.99312	6.29981	5.81514	6.23008	6.13838	6.41139	6.08214	6.52341	5.52852	5.71971	5.99556
VIT_00s0438g00020	1.70147	1.66195	1.51618	1.74435	3.07698	2.34362	2.91248	2.75936	2.3626	2.3073	2.2639	2.29933	2.61211	2.76039	1.89764	2.31364	2.66641	3.44276	3.21514	3.01459	3.21369	2.98534	3.29675	3.1783
VIT_00s0454g00010	4.37696	4.38562	4.52469	4.06191	4.29226	4.28127	2.97948	3.07204	3.10125	2.7005	2.73054	2.69598	1.6236	1.63128	1.91663	1.70579	1.37252	1.5697	1.56552	1.36437	1.58709	1.23327	1.4962	1.52636
VIT_00s0454g00030	1.44595	1.57602	1.71649	1.25947	1.58455	1.71712	1.07274	0.868697	0.832943	0.438369	0.446719	0.580837	0.261204	0.28123	0.320398	0.329856	0.299415	0.351005	0.256908	0.214522	0.345358	0.181763	0.287443	0.188075
VIT_00s0455g00040	4.95761	5.00843	5.04797	4.69425	4.52177	4.59083	4.53633	4.13037	4.12701	4.35076	4.28767	4.2863	4.1979	4.16078	4.28903	3.99546	4.18276	3.91596	3.74906	3.68711	3.79592	3.52943	3.69316	3.68197
VIT_00s0463g00020	4.16507	3.55164	4.09592	4.36156	4.62965	4.60123	4.21329	4.11055	3.97852	4.30994	4.10697	4.07631	3.59891	3.54155	3.60625	3.55033	3.43598	3.54861	4.24054	4.15541	4.48178	3.83152	4.25187	4.21977
VIT_00s0477g00010	7.16734	6.96413	7.02761	7.6147	8.27373	7.69316	6.72352	6.92983	6.8484	6.74676	6.89846	6.30724	5.20822	4.95385	5.4897	5.05917	5.10742	4.89663	4.15332	4.33591	4.67143	4.24127	4.74278	4.55797
VIT_00s0480g00030	5.90168	5.99605	5.638	6.10678	6.272	6.17628	3.8923	4.15387	5.05804	4.66331	4.63034	4.34281	3.8974	3.23284	4.40059	5.08381	4.30897	4.36819	4.14591	4.33599	3.31599	4.50548	5.34734	4.699
VIT_00s0480g00040	7.46106	7.61345	7.10099	7.67753	8.02926	7.80889	5.18378	5.48799	6.50346	5.87262	6.08146	5.67312	5.20278	4.64215	5.92756	6.59285	5.81575	5.80773	5.74045	5.91589	4.86199	6.04827	6.91208	6.30191
VIT_00s0483g00050	0.475512	0.448001	0.430173	0.27582	0.114828	0.280941	0.688717	0.42701	0.600511	0.735073	0.633722	0.83291	0.961801	1.22723	1.01839	1.02309	1.07684	1.13194	0.865801	0.917001	0.833966	1.18528	0.9791	1.18466
VIT_00s0484g00030	1.21463	1.35669	1.49097	1.1106	1.10858	1.23333	1.59353	1.63178	1.84734	1.78976	1.75492	1.93184	2.00235	1.8981	2.12597	1.58204	1.80168	1.62792	1.88369	1.58566	1.79926	1.21217	1.5555	1.66965
VIT_00s0487g00010	3.27291	3.07019	3.38545	3.69465	4.02204	3.64474	3.35602	3.25295	3.55016	3.72917	3.93397	3.46331	2.88542	3.04776	3.03643	2.75683	2.66175	2.57758	3.31571	3.48159	3.83195	2.98282	3.61705	3.44252
VIT_00s0499g00030	4.32609	4.45615	4.36728	4.17505	4.30744	4.33615	4.71254	4.59101	4.54502	4.81912	4.69085	4.71757	5.06152	5.01244	5.38742	5.15116	5.06682	5.14321	5.27126	5.19191	5.21677	4.78056	5.04732	4.95589
VIT_00s0516g00010	0.507385	0.671963	0.674043	0.370026	0.542504	0.281416	1.73668	1.7755	1.66208	2.70928	2.33977	2.14251	0.825875	0.533953	0.898681	0.493462	0.705781	0.574962	0.349352	0.418783	0.512122	0.150163	0.583811	0.339634
VIT_00s0525g00050	0.0763808	0.0635255	0.0375084	0.289081	0.461407	0.222445	0.620945	0.666857	0.410744	0.0466412	0.021906	0.217728	0.102762	0.107068	0.141335	0.288665	0.471615	0.427098	0.0763895	0.120211	0.0879053	0.183767	0.17465	0.257811
VIT_00s0527g00020	4.94962	4.70891	4.653	5.41288	5.32747	5.37917	4.88646	4.96746	4.87197	4.93628	4.84248	4.69356	4.54941	4.70126	4.77314	4.98505	4.99848	4.94411	4.4557	4.60193	4.49118	4.87602	4.8969	4.59322
VIT_00s0531g00020	1.8312	1.67548	1.91663	2.31083	2.32401	2.27353	2.68838	2.79962	2.96486	2.98147	3.07396	2.79328	2.75197	2.95035	3.01406	2.89028	2.93157	2.87151	2.70285	2.52862	2.74638	2.64266	2.6446	2.61973
VIT_00s0531g00030	3.7936	3.55973	3.59263	4.0501	3.94553	4.07855	4.33784	4.41582	4.54229	4.46859	4.39884	4.37743	4.34572	4.37812	4.44681	4.37459	4.48353	4.62758	4.26847	4.07625	4.29606	4.12673	4.06845	4.07864
VIT_00s0531g00060	0.440748	0.521745	0.478619	0.380963	0.349841	0.399134	0.881826	0.623019	0.864999	0.43653	0.468753	0.48351	0.709416	0.975647	0.54714	0.744097	0.759598	0.765394	0.783412	0.609403	0.744698	0.611207	0.674332	0.721397
VIT_00s0533g00050	6.24229	6.30593	6.31315	6.85588	7.38975	6.81797	8.22291	8.05197	8.01363	8.19734	8.00545	7.75619	7.08029	6.84999	7.31872	6.79485	7.00929	6.75649	6.37679	6.25881	6.34142	6.03888	6.26643	6.25569
VIT_00s0541g00020	0.355381	0.110086	0.300975	0.734956	0.142383	0.574741	3.05102	3.34427	2.1999	0.901601	1.1891	0.935824	0.333517	0.267287	0.105061	0.42374	1.11436	0.638107	0.467923	0.416637	0.186917	0.377515	0.510985	0.680891
VIT_00s0551g00010	6.22474	6.15189	6.1718	6.37542	6.63665	6.61357	6.40285	6.53396	6.40829	6.7942	6.67379	6.38447	6.00029	5.90586	6.31322	6.1433	6.1389	6.04355	5.93605	5.84981	5.92538	5.60902	5.79647	5.78302
VIT_00s0561g00020	0.0752201	0.074748	0.0247253	0.049553	0.217001	0.121049	0.574114	0.122993	0.618888	0.0459252	0.0843981	0.0817662	0.19579	0.16522	0.306161	0.0914174	0.137721	0.15452	0.201481	0.118411	0.0582898	0.181073	0.419887	0.344438
VIT_00s0567g00060	0.0872288	0.0177584	0	0.166177	0.133841	0.315707	0.384367	0.457416	0.109427	0.124858	0.0883339	0	0	0.0302585	0.160907	0.1462	0.0785965	0.0226138	0.0214234	0	0.0206328	0.0658738	0	0.0939531
VIT_00s0586g00030	0.172362	0.0510578	0.0740887	0.0989824	0.411292	0.390984	0.950932	0.346292	0.91697	0.178199	0.205451	0.122849	0.198745	0.281871	0.228474	0.0928481	0.217672	0.156886	0.309559	0.231238	0.347473	0.446116	0.51511	0.393041
VIT_00s0620g00010	1.89459	1.98326	3.19344	1.93046	2.15204	2.78153	1.64925	1.70477	1.76105	2.61184	2.18803	1.87395	1.56823	1.37223	1.85	1.15386	1.37986	1.1965	1.61318	1.62156	1.61411	1.86065	1.86945	2.03551
VIT_00s0625g00020	0.216395	0.0789852	0.0983634	0.326049	0.372355	0.482289	0.0429637	0.21592	0.189867	0.0210101	0.0767601	0.0923666	0.0375493	0	0.0435333	0.123012	0.0259807	0.0579953	0.0139421	0	0.0267288	0.0145101	0	0.0125481
VIT_00s0652g00010	0.493991	0.338671	0.207663	1.38791	1.34825	1.25917	1.19976	1.20092	0.924346	0.471187	0.310117	0.606215	1.20276	0.811194	0.853287	0.934608	1.12181	1.13258	1.51283	1.23998	1.37861	1.2208	1.1901	1.09145
VIT_00s0662g00030	3.49928	3.34894	3.5969	3.92623	4.27293	4.46615	4.80624	4.70617	4.40817	4.19439	4.43981	4.68427	4.20928	4.52781	4.4688	4.77602	4.74759	4.72783	4.60593	4.60579	4.61117	4.94914	4.76698	4.84133
VIT_00s0662g00040	3.85826	3.57384	3.99341	4.20954	4.36871	4.66113	5.28677	4.99755	4.9115	4.87613	4.94963	5.10416	4.71156	4.96414	4.77789	5.18129	5.16737	5.20162	5.06327	5.05946	4.95537	5.31717	5.24473	5.17754
VIT_00s0665g00030	2.0468	1.65753	1.81114	2.3446	2.12902	2.45077	0.39805	0.488537	0.569354	0.392031	0.319279	0.285594	0.142656	0.0761862	0.225338	0.108306	0.193142	0.079412	0.156821	0.166499	0.1026	0.142207	0.202861	0.212121
VIT_00s0705g00010	4.72202	4.8703	4.33234	4.21722	5.07395	4.73512	5.11872	5.2301	5.52143	5.69987	5.53609	5.45807	5.07962	4.68814	4.85856	4.78422	4.58441	4.72765	5.40297	5.28509	5.1342	4.47392	4.90144	4.8492
VIT_00s0733g00010	1.47167	1.54952	1.5612	1.462	2.76266	2.95032	2.01587	2.0472	1.90468	2.04081	1.97525	1.6244	2.11811	1.9123	2.26659	1.90867	1.75938	2.15866	2.10548	2.20456	2.24356	2.13504	2.30314	2.0396
VIT_00s0768g00040	1.54411	1.48159	1.36422	1.246	1.41951	1.56153	1.92078	1.68584	1.47038	1.33557	1.25169	1.21325	1.6905	2.01061	2.05688	1.6302	1.3634	1.88134	3.76284	3.82821	3.92155	3.31203	3.31305	3.36508
VIT_00s0780g00040	0.362963	0.340147	0.215291	0.537907	0.576999	0.504633	0.200865	0.205935	0.385429	0.303602	0.2089	0.311846	0.084262	0.10896	0.0495442	0.239348	0.128634	0.174591	0.0928143	0.092703	0.0602584	0.0490516	0.106277	0.0837594
VIT_00s0790g00020	2.43621	2.51203	2.19377	2.13708	2.47095	2.25752	3.19048	3.23729	3.52866	3.89434	3.659	3.59576	3.18481	2.80497	3.34461	3.04774	2.82464	2.83085	3.64431	3.54475	3.47344	2.66695	3.23696	3.17356
VIT_00s0802g00010	5.14835	4.84875	4.78893	5.39444	5.44823	5.20945	3.68226	3.96127	3.98207	3.62674	3.68864	3.46208	2.03684	1.98995	2.5582	2.02196	2.07816	2.07293	2.00216	2.0883	2.10981	2.07958	2.1565	2.19451
VIT_00s0802g00020	2.19536	1.53681	1.57257	3.16	2.78286	2.56788	1.393	1.16056	0.633696	0.652141	0.579389	0.330651	0.126604	0.080556	0.0304236	0.114446	0.122329	0.0800722	0.0384674	0.0384204	0.0186469	0.171948	0.0379403	0.0851145
VIT_00s0804g00020	0.618443	0.433994	0.572855	0.919209	1.18902	0.900334	0.489893	0.531028	0.326248	0.346756	0.283191	0.356033	0.143593	0.101384	0.165538	0.126422	0.148191	0.234329	0.206844	0.238336	0.215119	0.311164	0.250993	0.286381
VIT_00s0805g00020	0.412926	0.45096	0.380146	0.450649	0.355543	0.492046	0.284997	0.367618	0.395961	0.386567	0.348633	0.425603	0.599546	0.529089	0.555129	0.644054	0.488882	0.462891	0.617602	0.710839	0.68789	0.872742	0.801124	0.893407
VIT_00s0822g00010	0.0481766	0.0942054	0.219721	0.377739	0.43625	0.36909	0.0401082	0.293778	0.0754153	0	0	0.151848	0	0	0.0898823	0.0586684	0	0.0607886	0	0.0575585	0	0	0	0
VIT_00s0929g00020	2.55848	2.4874	2.41221	2.4005	2.38814	2.56342	2.76644	2.56423	2.59405	2.30148	2.00221	2.22659	2.32908	2.73025	2.66496	2.37779	2.33511	2.70895	4.37652	4.28028	4.39204	3.70145	3.80399	3.89243
VIT_00s0941g00020	0.02975	0.0441166	0.0640853	0.230746	0.139536	0.123586	0.576093	0.492681	0.327898	0.305783	0.337816	0.422777	0.0481662	0.0502245	0.0558098	0.197145	0.330392	0.212175	0.0356312	0.0443491	0.0258181	0.125785	0.0437961	0.0478754
VIT_00s0945g00010	0.342274	0.22914	0.223875	0.593613	0.473993	0.549539	0.274064	0.335577	0.070089	0.192542	0.0747607	0.239008	0.072213	0.0752723	0.162551	0.0810008	0.168387	0.188688	0.203163	0.105029	0.149518	0.259138	0.152949	0.267898
VIT_00s1045g00030	0.768859	0.447913	0.534523	0.690492	0.690744	0.743406	1.25877	1.23069	1.13003	0.94603	1.10833	1.32025	1.59784	1.88318	1.8301	1.60357	1.73465	1.76871	2.01977	2.10624	1.87305	2.41596	2.2869	2.26612
VIT_00s1194g00020	2.84404	2.37432	2.83607	3.5121	3.1833	3.24753	3.65926	3.80319	3.41177	3.82087	3.50697	3.24671	2.57022	2.60569	2.60107	2.74964	2.95662	2.7628	2.05842	2.24111	2.04915	1.8701	2.09123	2.00628
VIT_00s1206g00010	6.95935	7.11498	7.28617	6.22906	6.21346	6.57279	6.91689	7.4277	7.33178	6.82273	7.05006	7.03287	5.89011	5.77425	5.95281	5.49879	6.04153	5.94453	6.20041	5.9159	6.27842	5.37942	5.49373	5.78754
VIT_00s1217g00010	3.69294	3.7495	3.81625	3.68027	4.06567	3.82181	4.07511	3.94183	4.15096	4.62434	4.43089	4.44868	4.34659	4.22519	4.4213	4.19404	4.18631	4.08625	4.3618	4.17184	4.0927	3.59213	3.84586	3.83623
VIT_00s1240g00010	2.45974	2.51986	2.22562	4.42527	4.84024	4.51855	2.61995	3.08478	1.41886	0.713739	0.103678	0.444239	0.100178	0.201715	0.322641	0.622334	0.919872	0.223769	0	0	0.0717525	0.0774201	0.0734444	0
VIT_00s1291g00030	2.13912	2.00318	2.09891	1.9306	2.02838	2.16456	2.85721	2.71878	2.59898	2.28359	1.95893	2.22249	2.47275	2.97878	2.92491	2.41528	2.42954	2.97828	4.79978	4.84413	4.83499	4.14737	4.25872	4.34185
VIT_00s1306g00010	5.05557	5.17791	5.13838	4.80483	4.86622	4.77084	5.00742	4.74319	4.5669	4.3705	4.53152	4.45769	4.20054	3.99703	3.85178	3.80413	3.82346	3.47873	2.21414	2.21826	2.44988	1.87418	2.05956	2.02947
VIT_00s1312g00010	1.2749	1.61048	1.83181	1.57112	2.72383	2.45859	0.0319326	0	0.117972	0	0	0.0823538	0.0416427	0.166374	0.18408	0	0.138692	0.0324922	0	0	0.221744	0.032034	0.0303644	0
VIT_00s1314g00010	1.99031	2.08436	2.30556	1.38482	1.2672	1.42315	0.288855	0.802355	0.399806	0.556808	0.256956	0.332811	0	0	0.0388896	0	0	0.0518364	0	0	0.0238627	0	0	0
VIT_00s1455g00010	0.0258565	0.0256914	0.0496913	0.0253271	0.484984	0.235651	0.795466	0.506865	0.425401	0.135349	0.867426	0.198834	0.160748	0.0436916	1.56137	0.062406	0.165865	0.185881	0.14863	0.119961	1.30027	0.0637564	0.0305507	0.134378
VIT_00s1490g00010	2.54834	2.96081	2.84246	3.32497	2.98863	3.37077	2.62795	2.6435	2.24529	3.13813	3.11358	2.64982	1.64501	1.48815	2.26382	1.48865	2.44111	1.55859	1.88215	1.39716	1.56383	0.936705	1.43192	1.24072
VIT_00s1491g00020	2.93854	2.89627	2.9284	2.94765	2.58453	2.76659	3.25041	3.2825	3.19603	3.44913	3.29454	3.26279	2.62799	2.63444	2.90302	2.7346	3.00414	2.87968	2.48281	2.04097	2.41847	1.61924	1.97755	1.84823
VIT_00s1562g00010	0.7108	0.671812	0.727245	0.391527	0.2081	0.197139	0.11449	0.0924335	0.249345	0.194459	0.181905	0.257138	0.0906405	0	0	0.133928	0	0	0.0673068	0	0	0	0	0
VIT_00s1608g00010	0.455989	0.358878	0.613209	0.618579	0.423352	0.487772	0.494099	0.485354	0.390672	0.353326	0.453327	0.478286	0.439671	0.456057	0.696802	0.691256	0.372552	0.529462	0.657486	0.704019	0.436948	0.797057	1.75736	1.15547
VIT_00s1881g00010	0.721431	0.709784	0.79485	0.603191	1.22049	0.732287	0.978977	0.751676	1.02843	1.25803	1.31999	1.36908	3.42669	3.5925	3.1034	3.32388	2.34306	3.21062	3.76916	4.00944	3.71163	4.51128	4.4702	4.62805
VIT_00s2015g00020	0.391595	0.251771	0.45615	0.828025	0.905335	0.890024	1.66025	1.10881	0.874996	0.686041	0.610253	0.927265	1.01168	1.09897	1.09442	1.77967	1.99635	1.7533	0.920259	0.919417	0.610377	0.855292	0.843902	0.697376
VIT_00s2086g00010	6.19592	5.51971	5.65091	7.68653	7.56169	7.33712	4.80872	4.78668	3.33272	2.03836	1.92516	2.5031	0.914176	1.50889	0.623713	2.23308	2.11649	2.28516	0.838836	1.24476	1.40634	2.12266	1.49866	1.63106
VIT_00s2188g00010	4.16399	3.71734	3.97418	4.18111	3.67878	3.89274	5.62518	5.39152	5.03151	5.10038	4.81114	5.17368	2.7677	2.89286	2.92207	3.15871	3.78502	3.05445	3.23418	3.24292	3.39128	3.66039	3.59505	3.76778
VIT_00s2380g00010	0.490154	0.467641	0.291615	1.16692	1.05434	0.812425	0.493509	0.534545	0.204439	0.232231	0.176476	0.210929	0.323253	0.13524	0.285503	0.332313	0.28255	0.45023	0.720214	0.524847	0.553382	0.657785	0.564455	0.458812
VIT_00s2395g00010	3.30553	3.0467	2.96444	2.6791	2.2964	2.52273	2.92683	3.58054	3.13997	3.13688	3.31537	3.25554	3.04272	2.72367	2.71428	3.24746	2.89495	2.86141	2.42939	2.51724	2.47376	2.45332	2.41299	2.89185
VIT_00s2485g00010	0.646681	1.05155	1.06761	1.0171	1.12471	1.0656	0.527137	1.17238	1.09595	0.320281	0.333918	0.356242	0.0397362	0.0414394	0.176036	0.0879262	0.253924	0.061348	0.0293728	0.0293368	0.0282917	0	0.0289691	0
VIT_00s2507g00010	1.48616	1.31703	1.00503	2.8833	2.5442	2.62184	2.06115	1.92724	1.25516	0.461367	0.767153	0.681589	0.337343	0.632048	0.0617358	1.0317	1.43916	1.05865	0.255831	0.352569	0.310557	1.28843	0.988398	0.742632
VIT_00s2508g00010	1.71945	0.805044	1.34536	1.88459	2.15222	2.04615	2.62137	3.28585	3.46388	3.2672	3.2966	3.28457	2.59988	1.99155	2.83081	2.72695	2.46285	2.76484	0.544659	0.709678	0.513371	0.798494	1.33195	1.36211
VIT_00s2512g00010	5.86115	5.73812	5.85937	5.73274	5.55541	5.36261	3.50973	3.66671	2.37016	1.56589	1.13285	2.07202	1.46577	1.80763	1.44341	1.81563	1.92639	1.93826	2.00396	2.01501	2.2425	2.16238	2.0012	1.82903
VIT_00s2547g00010	4.67741	4.84979	4.94497	4.11252	4.36203	4.5004	3.83645	3.88083	3.96598	3.7229	3.76296	3.77417	4.14621	4.00912	4.15968	3.82181	4.02302	3.8108	2.35448	1.85393	2.30018	1.41905	1.94107	1.91032
VIT_00s2594g00010	4.34298	4.48058	4.2163	3.90995	3.58261	3.7205	1.82185	1.67039	1.99166	1.80066	1.92412	1.85284	2.08932	1.77671	1.96999	2.52213	2.13659	1.79064	1.61128	1.24394	1.29346	1.04941	1.27422	1.19799
VIT_00s2648g00010	0.686104	0.437391	0.428	0.536951	0.676638	0.448178	1.01677	1.40847	1.74292	1.41655	1.2954	1.1777	1.29398	1.04308	1.37995	1.51176	1.36046	1.51775	0.806223	1.08512	0.853287	1.3236	1.67678	1.31685
VIT_00s2849g00010	1.61593	1.2779	1.27339	1.78399	2.07243	1.90453	3.82936	4.51962	4.63734	4.58713	4.46691	4.52255	3.58851	2.92288	3.89196	3.83655	3.68754	4.00112	1.09486	1.28921	0.870714	1.38538	2.16872	2.41554
VIT_01s0010g00020	0.133021	0.0409479	0.039946	0.328147	0.248906	0.206646	5.12509	4.90321	4.14185	3.28105	3.61117	3.32611	2.0523	2.23619	1.93199	2.24917	2.65369	1.81625	0.866329	0.669436	0.777621	0.393665	0.772912	0.555082
VIT_01s0010g00060	3.71353	3.65549	3.82044	3.90598	4.28372	4.22593	5.78019	5.31419	5.52619	5.31593	5.51685	5.22965	5.59069	5.6092	5.6045	5.56506	5.34192	5.39306	5.43803	5.3496	5.61706	4.9358	5.15768	5.30691
VIT_01s0010g00240	1.77396	1.78451	1.52213	1.64752	1.54168	2.11394	5.90319	5.98028	6.18359	5.24518	5.41408	5.6188	4.37476	3.9679	4.5242	4.34165	4.77036	4.76131	4.20398	4.06209	4.15897	2.82636	4.1326	3.5479
VIT_01s0010g00330	0.404849	0.301983	0.326279	0.974735	1.37053	1.13222	0.6343	0.498327	0.384043	0.185814	0.158824	0.239068	0	0.0821534	0.0371659	0.214203	0.264514	0.232299	0.0353651	0.0811114	0.034066	0.291461	0.134729	0.142975
VIT_01s0010g00710	3.80259	4.23171	4.1982	3.43086	3.65776	3.68789	2.45647	2.77988	2.76312	2.86889	2.78797	2.8422	1.18534	0.865708	0.92294	0.949048	1.25485	0.935673	0.97318	1.0517	0.999062	0.814243	1.23366	0.891682
VIT_01s0010g00950	4.05997	4.03297	3.67845	4.06814	3.84298	3.81276	4.56493	4.55772	4.5156	3.80226	3.94347	4.07135	3.1742	3.15648	3.12352	3.16066	3.26141	3.21038	3.06032	3.14047	3.33423	2.99501	3.41521	3.22221
VIT_01s0010g00980	6.4125	6.19938	5.88522	6.71351	6.02423	6.25547	7.33309	7.49171	7.34509	7.28657	7.41422	7.1813	8.27038	8.24091	8.19772	8.35621	8.20084	8.15429	7.98286	7.95684	8.06318	8.44687	8.19614	8.3322
VIT_01s0010g00990	7.21538	6.87091	6.78515	7.48364	6.88323	6.86316	8.20738	8.26919	8.1818	8.33775	8.27973	8.08273	9.09035	9.15912	8.95089	9.19314	8.96475	8.97253	8.69707	8.79033	8.77659	9.18029	9.04457	9.0545
VIT_01s0010g01000	1.13815	0.986055	0.997316	2.37102	2.62637	2.48559	1.88788	1.48822	1.16027	0.72788	0.874476	1.18722	0.862059	1.27062	0.940178	2.34539	2.04338	1.55537	0.329618	0.549349	0.542267	1.23665	0.900289	0.861599
VIT_01s0010g01080	0.798411	0.785391	0.711762	0.679727	0.672711	0.573539	0.794433	0.821507	0.758067	0.698211	0.776232	0.793007	0.699206	0.792882	0.768757	0.814855	0.663991	0.750019	0.542689	0.736241	0.663348	0.927206	0.886688	0.806085
VIT_01s0010g01090	0.349449	0.34745	0.250575	0.601844	0.518591	0.971167	0.743707	0.694624	0.775324	0.648818	1.06404	0.898273	1.08166	1.02281	0.917958	1.15076	0.910203	1.09848	1.21145	1.08838	1.33093	1.18381	1.15571	1.19489
VIT_01s0010g01260	7.66843	8.17711	7.40226	7.64363	9.34295	9.8804	8.11407	7.90462	7.79242	7.5327	8.07698	7.5933	7.14899	7.1151	7.52072	7.42361	7.11956	7.62356	7.53382	7.44064	7.48831	7.23709	7.4751	7.07764
VIT_01s0010g01280	5.69711	5.2658	5.43324	5.81551	6.12629	5.85956	5.50085	5.53762	5.62153	5.81497	5.84293	5.38265	5.50178	5.59498	5.9511	5.53633	5.49417	5.6424	5.99888	6.07623	6.13878	5.94407	5.87789	6.01088
VIT_01s0010g01450	2.28305	2.16096	2.16783	1.93248	1.83372	1.74084	2.10737	1.96299	1.95151	1.87665	2.01335	1.91014	2.56863	2.86368	2.62303	2.69858	2.57657	2.77292	2.69341	2.77833	2.6745	2.86518	2.68902	2.91875
VIT_01s0010g01830	0.327922	0.212458	0.229067	0.760654	0.693175	0.610856	0.389288	0.427526	0.237868	0.0907697	0.0709348	0.277622	0.0414978	0.185268	0.0559639	0.248391	0.363528	0.356064	0.070597	0.0948819	0.0939077	0.544637	0.351102	0.323492
VIT_01s0010g01850	0.599604	0.515746	0.474929	1.18357	1.11615	0.952355	0.669284	0.615824	0.505742	0.211919	0.242586	0.411811	0.383257	0.535593	0.431518	0.615208	0.673742	0.650866	0.335542	0.403883	0.428198	0.627743	0.572961	0.485175
VIT_01s0010g02010	0.266326	0.202984	0.135166	0.882724	0.374563	0.32038	0	0	0.056653	0	0	0	0.058378	0.0608635	0.0676045	0	0	0.0898178	0	0	0	0	0	0
VIT_01s0010g02030	5.66842	6.17343	5.9844	7.33462	7.13014	6.7304	12.5555	12.2171	12.0179	12.5647	12.1934	12.1069	12.1343	12.1841	12.5736	12.8731	13.1024	12.9233	12.2421	12.0728	12.0368	11.9398	12.3547	12.0502
VIT_01s0010g02070	0.096902	0.0141567	0.0274836	0.244496	0.331125	0.300163	0	0	0	0	0	0	0	0	0	0	0	0	0	0	0	0	0	0
VIT_01s0010g02090	2.85313	2.4835	2.35462	2.97318	2.81432	2.88299	1.98048	1.97588	1.57656	1.40825	1.45648	1.49007	0.923245	1.25799	1.05623	1.39151	1.24552	1.41951	0.799688	1.06045	0.852972	1.2527	0.977191	1.1295
VIT_01s0010g02100	2.67211	2.41894	2.2466	2.69332	2.74941	2.79723	1.87414	1.67627	1.40505	1.23666	1.20264	1.35927	0.670043	1.02237	0.943229	1.19448	1.25554	1.33512	0.789021	0.949223	0.831428	0.993774	0.930269	1.05879
VIT_01s0010g02210	2.09941	1.97021	2.17824	2.81537	2.74745	2.83395	2.44877	2.17046	1.83028	1.68232	1.58987	1.77913	1.20128	1.48294	1.41637	1.6164	2.05199	1.81831	1.21476	1.54855	1.19214	1.80928	1.62929	1.57659
VIT_01s0010g02460	5.53039	5.88174	6.01155	6.55468	6.22533	6.31213	5.66312	5.63365	5.43759	6.25998	5.9904	5.62625	4.57991	4.91135	4.50301	5.13448	4.90274	5.04703	5.15501	5.33899	5.1005	5.22937	5.74812	5.62566
VIT_01s0010g02930	4.95396	4.17697	4.62818	5.70051	5.89645	5.72957	3.52109	3.77579	3.76677	3.58207	3.39573	2.97422	1.88376	0.952917	2.04461	1.42315	1.73011	1.15097	0.868405	1.10733	1.3729	0.426296	1.8172	1.02845
VIT_01s0010g02940	3.04698	2.15217	2.30629	3.67244	3.65401	3.30892	1.77467	1.79526	1.70549	2.06798	1.41828	1.05612	0.702881	0.881433	0.954336	0.621189	0.694216	0.763415	0.338231	0.481111	0.765162	0.185881	0.934995	0.439903
VIT_01s0010g02950	3.48618	2.78497	3.01477	3.78282	4.7303	3.9973	1.84992	2.07397	1.56638	1.75506	1.78453	1.48705	0.419097	0.159951	0.476772	0.224741	0.624834	0.120875	0.220973	0.114576	0.483795	0	0.315951	0.200251
VIT_01s0010g02960	0.807124	0.465826	0.51396	1.08493	1.29741	0.96202	0.396191	0.323367	0.441696	0.496651	0.372266	0.296256	0.179613	0.109767	0.150587	0.21832	0.143285	0.112395	0.143556	0.0686904	0.0937725	0.110852	0.141658	0.121471
VIT_01s0010g02970	3.03521	2.17906	2.34579	3.59498	3.7006	3.45804	1.52955	2.08001	1.69823	2.12041	2.12366	1.43431	0.623035	0.852109	0.989909	0.710739	0.928983	0.378581	0.750143	0.797325	1.27659	0.43823	0.923459	1.05213
VIT_01s0010g03060	0.0706241	0.0143118	0.0414767	0.198374	0.30422	0.198722	0.0179153	0.0473542	0	0.0260096	0	0	0	0	0	0	0	0	0	0.0172485	0.0166315	0.0179724	0	0.0309241
VIT_01s0010g03320	3.77435	3.8402	3.62224	3.4629	3.11766	3.37247	2.81695	2.90648	2.90502	2.88876	2.89919	2.85474	2.89239	3.04639	2.84394	3.05445	3.00995	2.90877	2.60818	2.55941	2.4386	2.64666	2.3423	2.65661
VIT_01s0010g03490	0.0879951	0.0356166	0.0686702	0.102875	0.0690773	0.147946	5.01001	5.09113	5.18047	4.8896	4.58755	4.61206	2.83355	2.30935	2.93871	1.93108	3.1136	2.19246	3.1032	2.35078	3.13597	1.80025	3.08539	2.14475
VIT_01s0010g03560	0.455901	0.566453	0.554784	0.671292	1.35694	1.36112	0.0103145	0	0	0	0	0	0	0.0210465	0	0.01516	0.0277343	0	0	0.014869	0	0.0758558	0.0436043	0.0528664
VIT_01s0010g03630	3.1468	3.47004	3.6788	3.24924	3.5026	3.71344	3.02523	3.02586	3.36371	3.59218	3.58679	3.58744	4.14666	3.93222	4.53646	4.01108	4.49308	4.00409	3.90717	3.58683	3.8706	3.45062	3.53345	3.59775
VIT_01s0010g03850	3.23176	3.35586	3.27724	2.83373	2.77438	2.69011	2.73626	2.67549	2.6612	2.57414	2.5749	2.7994	2.65174	2.5304	2.66817	2.43857	2.48222	2.46912	2.06724	1.99265	2.17626	1.86425	2.00521	2.03465
VIT_01s0010g03860	5.77179	5.72331	5.81544	5.50682	5.20208	4.8367	4.5457	4.52294	4.15677	5.0017	4.62614	4.3794	3.31892	3.40864	3.3077	3.38258	3.45721	3.36622	3.3588	3.2808	3.28465	2.85633	2.97627	2.92295
VIT_01s0010g03910	2.07675	2.30536	2.23959	2.12106	2.18527	2.13745	3.4427	3.40169	3.50411	2.6555	2.7421	2.8334	1.8459	1.93981	2.04482	1.85016	1.83348	1.70654	1.94544	1.83808	2.11751	1.67803	1.72396	1.85227
VIT_01s0011g00110	1.84493	1.7441	1.73576	2.07025	2.07571	2.0144	1.33638	1.36653	1.34353	1.20466	1.12115	1.17469	1.10146	0.984161	1.17018	1.22813	1.40067	1.1138	1.08756	0.936407	1.01854	0.902679	0.996134	1.0574
VIT_01s0011g00120	2.32311	2.35018	1.87065	2.85334	2.87573	2.64118	2.56456	2.28498	1.65427	1.03979	0.830663	1.23169	0.43923	0.366063	0.186271	0.617195	1.10064	0.453188	0.368759	0.195903	0.116531	0.656282	0.298376	0.210636
VIT_01s0011g00380	3.59219	3.6573	3.47963	4.07561	4.6229	4.27312	3.94587	4.67192	4.70953	4.78957	4.77201	4.58301	3.57624	3.16272	3.85566	3.43378	3.83364	3.51258	2.87824	2.93542	2.91503	2.43227	3.1446	2.76753
VIT_01s0011g00560	5.81505	5.68488	5.89633	6.19421	6.02289	6.11561	8.12318	7.64035	7.5057	7.34701	7.35344	7.154	6.98394	6.91296	6.86693	6.8712	6.73756	6.67714	5.44095	5.19037	5.71145	5.26467	5.27804	5.38541
VIT_01s0011g00640	4.27811	4.25661	4.11738	4.0147	3.72818	3.75362	3.62805	3.53504	3.67675	3.67919	3.57327	3.46044	3.2838	2.93164	3.11332	3.23958	3.16732	3.13534	2.85095	2.91801	2.88043	2.73286	2.89738	2.78338
VIT_01s0011g00650	4.13369	4.18543	4.14263	3.83514	4.19112	4.10787	4.18716	3.99364	4.24856	4.32791	4.26481	4.27932	4.72505	4.77222	4.93601	4.81821	4.50671	4.77687	4.94532	4.91656	4.94637	4.57606	4.68237	4.70107
VIT_01s0011g00660	1.78697	1.71532	1.58172	1.02307	1.31351	1.38946	0.743917	0.726444	0.881964	0.737834	0.753707	0.698312	0.220995	0.229877	0.194388	0.208156	0.296491	0.132989	0.146242	0.223345	0.178958	0.131177	0.124557	0.18536
VIT_01s0011g00740	0.0871032	0.0829014	0.154111	0.0488638	0.0301262	0.00954418	0.0304641	0.124305	0.0485288	0.0758247	0.064451	0.104574	0.0314592	0.0263088	0.0650229	0.0236615	0.0260643	0.0390461	0.0551528	0.0595828	0.0661249	0.0526722	0.0364946	0.0374413
VIT_01s0011g00760	0.00781393	0.023167	0	0.0228382	0.0302316	0.0285448	0.563566	0.491959	0.574551	0.122495	0.185925	0.320215	0.369638	0.592518	0.548581	0.620743	0.264531	0.632851	1.01671	1.36842	1.22447	1.91126	1.7313	1.64
VIT_01s0011g00820	1.14508	1.14843	1.21748	2.0536	2.24553	2.19509	2.64033	2.54363	2.28411	1.94784	2.06678	2.15353	2.23723	2.91777	2.80081	3.12214	3.01182	3.24588	3.36499	3.66278	3.46678	4.01803	3.77171	3.93055
VIT_01s0011g00830	7.1756	7.35515	7.18516	7.57313	7.7048	7.62794	7.82699	7.96133	7.80101	7.14776	7.3997	7.12252	5.33071	5.21068	5.78287	5.31822	5.72889	5.26289	4.80015	4.87201	5.30048	3.99054	5.25398	4.91292
VIT_01s0011g00910	2.43893	2.45661	2.25792	2.14192	1.99576	1.8307	1.99849	1.9567	1.98966	2.11554	1.98306	1.95586	2.44481	2.27132	2.32928	2.33489	2.07753	2.18074	2.00453	2.08105	1.99077	1.89393	1.94473	1.99378
VIT_01s0011g01140	7.23683	7.27129	6.82028	7.00702	6.80683	6.92659	7.04385	7.01888	6.90531	6.71277	6.71857	6.68297	4.76989	4.43898	4.74101	4.68678	4.91833	4.58258	3.8799	3.9652	4.26641	3.36953	3.6159	3.57514
VIT_01s0011g01160	4.20376	4.55073	4.36467	4.84409	4.66724	4.76971	4.24292	4.09881	3.94827	3.60403	3.51842	3.56809	3.99827	3.9726	4.19616	4.15151	4.13367	4.34014	4.39698	4.42872	4.38463	4.29007	4.93231	4.68123
VIT_01s0011g01350	3.26471	3.30218	3.51229	4.35133	4.57824	4.11023	2.61735	2.99376	3.98501	3.39147	3.84404	3.0179	1.53413	0.841114	1.26013	1.35869	1.81814	1.52007	0.301893	0.406496	0.393695	0.255601	1.07159	0.775616
VIT_01s0011g01730	4.40002	4.04025	3.86956	6.13685	5.85841	5.89365	5.34829	5.33984	4.55495	3.85181	3.55546	3.73525	3.7313	4.25205	4.07758	4.5959	4.53814	4.60285	4.45709	4.35867	4.56017	5.17657	4.92113	4.87394
VIT_01s0011g01740	0.287054	0.317384	0.278939	0.75465	0.441125	0.654219	0.865864	0.954554	0.542632	0.201222	0.065521	0.265888	0.0939105	0.275664	0.24163	0.381511	0.438669	0.39383	0.260814	0.318909	0.482825	0.616224	0.694905	0.725617
VIT_01s0011g01780	0.570329	0.743676	0.479875	1.72171	1.74171	1.32111	1.3297	1.42055	0.716904	0.57751	0.258794	0.465036	0.171731	0.41117	0.102228	0.582845	0.606608	0.503708	0.217768	0.301556	0.317907	0.923322	0.850683	0.793154
VIT_01s0011g01790	0.899608	1.06303	0.614612	2.02854	1.84297	1.79787	1.00433	1.2864	0.671519	0.210297	0.0686222	0.249274	0.129646	0.258492	0.149568	0.234281	0.979614	0.524852	0.272332	0.142414	0.22243	0.239056	0.140696	0.391211
VIT_01s0011g01810	0.89467	0.675867	0.736371	1.42378	1.27727	1.42549	1.47675	2.08747	2.09043	2.27957	2.14048	1.81863	1.66448	1.4988	1.94349	1.30462	1.49004	1.77517	1.56519	1.75219	1.97409	1.55191	1.93421	2.148
VIT_01s0011g02000	3.71815	3.6978	3.61838	2.76289	2.7879	2.6324	1.77018	2.08904	1.98189	2.85539	2.4719	2.07303	0.572097	0.262446	0.570119	0.392766	0.410775	0.266379	0.181957	0.245374	0.267096	0.205707	0.211392	0.201276
VIT_01s0011g02260	0.700724	0.311745	0.491901	1.28744	1.40826	1.3516	0.0603962	0.0519935	0.0331619	0.0566018	0.0354024	0.0172419	0.03418	0.121095	0.188106	0.0880624	0.0811023	0.103784	0.133721	0.0983457	0.140139	0.319786	0.458781	0.270834
VIT_01s0011g02310	3.5862	3.66752	3.48392	3.50541	3.57134	3.65644	3.82628	3.55666	3.25453	3.00663	2.8651	2.96876	2.86634	3.00062	3.18545	3.35355	3.40683	3.29411	3.43183	3.40133	3.3855	3.41589	3.41355	3.45455
VIT_01s0011g02320	4.05891	4.02764	4.10268	4.43644	4.80579	4.61336	3.90408	4.69639	4.95855	4.76977	5.2674	5.0156	5.56279	5.2722	6.01434	5.55728	5.83089	5.69722	4.79379	4.75185	4.76813	4.5034	5.29577	4.87272
VIT_01s0011g02470	4.01976	3.64385	3.95429	4.50826	4.54334	4.10634	5.34457	5.28006	4.92348	5.03662	5.04746	4.55999	3.85513	3.5885	3.91127	3.83972	4.11119	3.89885	3.33014	3.57607	3.84053	3.14388	3.70513	3.61052
VIT_01s0011g02480	3.17323	3.17278	3.06616	3.32298	3.8719	3.39656	3.62601	3.84915	4.093	3.88491	4.03348	3.96957	3.80431	3.81732	3.96908	3.58172	3.79369	3.82538	3.84653	3.93275	4.05601	3.83652	4.11029	4.00171
VIT_01s0011g02520	0.0612459	0.0154573	0.0150758	0.252317	0.21667	0.340211	0.27681	0.216907	0.129922	0	0.0390795	0.0378422	0	0.0132364	0	0.0745112	0.0601985	0.0582753	0.0186505	0.0551762	0.0444914	0.174623	0.157661	0.226164
VIT_01s0011g02540	0.469774	0.285133	0.2787	1.32641	1.17033	1.12444	0	0	0	0	0	0	0	0	0	0	0	0	0	0	0	0	0	0
VIT_01s0011g02600	1.52702	0.766523	0.712099	2.93261	2.86756	2.94365	1.11885	1.26788	0.532173	0	0	0	0	0	0	0.080662	0.0742718	0.162533	0	0.154177	0.076374	0.16034	0.290092	0.0714793
VIT_01s0011g02620	1.20545	0.230232	0.292753	1.86533	1.73936	1.86165	0.11681	0.0679955	0.0647012	0	0	0	0	0	0.0771673	0	0	0.052115	0	0	0.047592	0	0.0958557	0
VIT_01s0011g02630	1.84852	0.814047	0.879821	2.858	2.10126	2.28425	0.348851	0.299456	0.680722	0.24932	0.434424	0.539499	0	0	0	0.0598984	0.0551218	0	0	0	0	0	0.113828	0
VIT_01s0011g02660	0.546219	0.184716	0.12785	0.84018	0.626507	0.638922	0.110225	0.16255	0.117717	0.0461567	0.0288303	0.0140247	0.0139835	0.0145884	0.0162331	0	0.0192377	0.0324197	0	0	0	0	0.0101698	0
VIT_01s0011g02710	4.71394	4.4155	4.2883	6.92342	6.87533	6.53932	5.62791	5.86422	4.34434	2.94703	2.20624	2.42585	0.904663	2.19038	2.75306	2.9661	4.19997	2.84022	0.618501	1.12178	1.75308	1.76381	1.90489	1.90486
VIT_01s0011g02720	5.13892	4.66741	4.83151	7.316	7.76437	7.32282	5.83035	6.2355	4.62871	3.22327	2.38601	1.58409	0.250646	1.36956	2.14299	1.6484	2.85018	1.43142	0.574464	0.703185	1.38663	0.788566	0.63342	1.21414
VIT_01s0011g02730	0.546782	0.527862	0.418818	0.658087	0.751042	0.691332	0.512172	0.569422	0.468109	0.303949	0.0952518	0.323126	0	0.185819	0.10638	0.109763	0.113306	0.256618	0.0549328	0.17118	0.200972	0.203513	0.406332	0.23213
VIT_01s0011g02750	1.98605	1.75401	1.78136	1.98649	1.7481	1.75807	0.397518	0.562214	0.488103	1.06829	1.29379	0.745496	1.23211	0.981563	1.18011	1.30976	1.14781	1.27054	0.909968	0.994527	0.700928	1.10681	1.11656	1.04668
VIT_01s0011g02770	0.46	0.547268	0.555541	0.493553	0.447693	0.546559	0.83141	0.768834	1.04088	1.15416	1.44243	1.31921	2.64161	2.72916	2.28622	2.54606	2.11356	2.45938	2.83049	2.86344	2.79518	2.93772	2.78639	2.8815
VIT_01s0011g02790	3.74988	3.29336	3.4504	4.063	4.36526	4.10548	4.72729	4.17971	4.70766	4.07077	3.85046	3.92297	3.40594	3.57445	3.1071	3.39812	2.91869	3.80635	4.16189	4.47896	4.26371	4.50594	4.45023	4.42476
VIT_01s0011g02840	1.31644	1.39452	1.58157	0.766103	0.919257	1.11768	0	0	0	0	0	0	0	0	0	0	0	0	0.0255792	0.050651	0	0.0266169	0.0252272	0
VIT_01s0011g02940	0.448668	0.317229	0.295383	0.977952	1.23549	1.01623	0.141103	0.0309175	0.114172	0	0	0.0303941	0	0.0625394	0.0694616	0	0	0.0468704	0.0223823	0.0223549	0	0.0687756	0.0438153	0.0596261
VIT_01s0011g02950	0.601652	0.572571	0.730362	0.716925	0.514479	0.729167	0.881151	0.82672	0.898339	0.641416	0.83642	1.05487	1.1376	1.18948	1.21121	1.04148	1.18856	1.01863	0.85904	0.755122	0.863739	0.567765	0.708955	0.625633
VIT_01s0011g03070	5.77604	4.79469	4.68631	6.18309	5.75942	5.4847	2.96935	3.54629	4.02893	2.71642	2.65306	2.94033	0.505938	0.224757	1.16271	0.61655	1.27802	0.58748	0.514369	0.388459	0.632203	0.402771	0.64453	0.638419
VIT_01s0011g03080	1.66252	1.66423	1.71839	1.65689	1.81981	1.78928	1.3533	1.48893	1.39442	1.33753	1.31174	1.34653	0.944649	0.83796	1.00841	0.985348	1.16548	1.01607	0.752013	0.692593	0.785264	0.452905	0.62492	0.514614
VIT_01s0011g03180	1.82774	1.68146	1.70731	2.20021	2.24499	2.16692	1.42804	1.50057	1.38136	2.10409	2.0818	2.06998	0.499529	0.571153	0.333852	0.685067	0.549261	0.606857	0.675172	0.857297	0.597867	0.935087	0.734335	0.995494
VIT_01s0011g03210	1.95115	2.25125	2.49876	1.37552	1.56242	1.78989	0.657797	0.892323	0.337903	0.540183	0.435587	0.322137	0.294858	0.191531	0.211723	0.0718019	0.149766	0.121926	0	0.0238675	0.0679739	0	0.0467567	0.021515
VIT_01s0011g03330	3.42879	2.95762	2.86892	3.61162	3.7653	3.35525	3.83767	3.86362	4.29051	4.19131	4.07033	3.90424	2.99603	3.05888	3.56653	3.26388	2.99986	2.95247	3.35049	3.23032	3.31412	2.55901	3.77963	3.30282
VIT_01s0011g03400	5.06912	5.02269	5.19647	5.3541	5.08344	5.15014	0.689069	0.795542	0.821985	0.377256	0.540151	0.27821	0	0.0419496	0.113864	0.0302778	0.0278405	0.0468224	0	0.0443231	0	0.0309405	0.0147382	0.0267775
VIT_01s0011g03420	6.26805	5.81636	5.92997	6.64073	7.23341	6.88532	6.88005	6.74756	7.06867	6.76422	6.79076	6.68025	6.68091	6.83323	7.03798	6.7983	6.76074	6.82571	7.23562	7.32518	7.41896	7.29558	7.21762	7.32049
VIT_01s0011g03430	3.84454	3.11629	3.40344	2.90699	2.3528	1.97643	1.57858	1.79808	2.02447	1.75448	2.26663	1.5453	3.01136	2.65477	2.88965	3.2891	2.97176	2.90043	2.35572	3.10053	3.23273	3.15337	3.40129	2.99479
VIT_01s0011g03450	3.26402	3.47687	3.02028	2.62624	2.71255	2.62889	1.19516	1.20657	1.38164	1.76578	1.66917	1.20597	0.831636	0.639013	0.662858	0.930033	0.490394	0.42288	0.332971	0.436767	0.3734	0.478265	0.346549	0.343602
VIT_01s0011g03490	0.0814319	0.182208	0.129311	0.0797958	0.0708218	0.099254	0.694797	0.851668	0.632829	1.30677	1.62835	1.03131	0.360481	0.299098	0.102032	0.130444	0.231283	0.198097	0.245907	0.245627	0.0631339	0.0681367	0.156444	0.170416
VIT_01s0011g03520	4.4815	4.18531	4.05256	3.76869	3.44182	3.77043	2.80185	2.84035	3.09312	2.59435	2.50917	2.55687	1.87909	1.93368	2.13574	1.63245	1.60746	1.75968	1.56307	1.49011	1.44718	1.01917	1.45986	1.32215
VIT_01s0011g03540	2.45723	1.32473	1.30307	1.8818	1.56978	2.038	3.37523	3.23627	2.28667	0.691964	0.693574	1.24226	0.376134	1.89083	1.31212	2.48443	2.45588	2.83242	2.54261	2.7834	2.75778	4.81971	4.61401	4.24697
VIT_01s0011g03600	0.0549564	0.027563	0.0401427	0.131016	0.187489	0.146849	0.0173345	0.0230991	0	0	0.0916093	0	0	0	0	0	0.0311126	0	0	0	0	0.0173898	0.0164791	0
VIT_01s0011g03660	2.66236	2.60256	2.71705	2.39758	2.58935	2.34009	3.66612	3.40721	3.2603	3.36503	3.21498	3.12003	3.94191	4.43754	4.36244	4.49346	4.13183	4.5782	5.58212	5.76992	5.67805	6.14759	5.89811	5.97024
VIT_01s0011g03670	0.695301	1.09683	0.399592	0.751764	0.661942	1.03586	4.20006	3.73458	4.00669	4.34511	4.69816	4.68472	6.64492	7.36122	7.08328	7.82944	7.36056	7.71286	7.50828	7.72631	7.74475	8.08414	7.69439	7.77055
VIT_01s0011g03720	0.669966	0.446469	0.771806	0.308409	0.396501	0.423448	0.0611463	0.119969	0.114254	0.171289	0.121748	0.0797277	0.952135	1.25651	1.06071	1.47753	0.953788	0.788282	0.701216	0.824529	1.01752	0.54206	0.476003	0.41988
VIT_01s0011g03730	1.14698	1.0116	0.676895	1.27438	1.14959	1.08659	1.50571	0.915094	0.652998	0.300743	0.443347	0.314698	1.65652	2.04111	1.3635	1.62452	1.00352	1.69657	2.85588	2.49126	2.78333	2.0313	2.3534	2.67939
VIT_01s0011g03820	2.1075	1.93629	1.84049	2.08011	1.89984	1.832	1.7566	1.72009	1.66757	1.35078	1.45267	1.521	1.6444	1.68348	1.75677	1.64769	1.7015	1.63855	1.44111	1.49746	1.43985	1.48964	1.48007	1.49142
VIT_01s0011g03850	3.06055	2.78667	3.15173	3.1294	4.00454	3.4989	2.25077	2.66511	2.90471	2.46192	2.99142	2.96123	2.72763	2.69683	2.43115	2.28369	2.25355	2.43809	2.34216	2.45022	2.66352	2.40105	2.79277	2.8206
VIT_01s0011g03880	0.057751	0.0769443	0.0939291	0.0257366	0.0377923	0	0.0182281	0.0242873	0.0367745	0.0575898	0.0489051	0.0143725	0	0	0	0	0.00330442	0.00372894	0	0	0	0.00367584	0	0
VIT_01s0011g03910	2.05602	2.07501	2.10285	1.86671	1.7178	1.80552	3.74224	3.31473	2.89358	2.89567	2.69745	2.85374	2.15029	2.18586	2.39743	2.36139	2.51247	2.4219	1.81719	2.21701	2.019	2.03616	2.2415	2.11093
VIT_01s0011g04160	3.22289	3.33062	3.43955	3.0338	2.84852	3.1123	2.76848	2.72888	2.63131	2.41932	2.39271	2.48406	2.57083	2.59815	2.62698	2.59145	2.84595	2.57512	2.29275	2.12594	2.24943	1.92408	1.92553	2.02738
VIT_01s0011g04170	3.27257	3.28862	3.31292	3.08045	2.76628	3.1386	2.42124	2.3338	2.34485	2.14066	2.14147	2.29155	2.40258	2.28001	2.28466	2.27132	2.50052	2.33003	1.95017	1.80522	1.98242	1.52723	1.70554	1.71097
VIT_01s0011g04190	0.767973	0.478011	0.226824	1.1121	1.20991	1.017	1.66446	1.76995	2.30952	1.28309	1.31235	1.44522	0.585989	0.200865	0.414294	0.343082	0.479882	0.531463	0.396522	0.337178	0.0714362	0.219886	0.501739	0.13074
VIT_01s0011g04240	0.795195	1.11541	1.24683	0.930521	1.16406	1.29976	3.83763	3.53964	3.18239	3.01906	3.06507	2.84847	2.89625	2.74345	2.78053	2.85317	2.83982	2.75792	2.11221	2.07234	2.27827	1.98938	2.04123	2.02383
VIT_01s0011g04250	0.818358	0.563219	0.713007	0.627206	0.732463	0.779615	3.33622	2.86781	2.71272	2.60284	2.41798	2.43843	2.46335	2.5379	2.37153	2.49037	2.43927	2.4912	1.82577	1.79191	1.87506	1.63578	1.71167	1.82943
VIT_01s0011g04290	5.23548	5.08617	5.02663	4.94085	4.71026	4.53411	4.86433	4.7117	4.38793	3.69296	3.69072	3.90843	1.95765	1.69896	1.57639	1.74258	1.97801	1.58042	1.28463	1.19219	1.30407	1.08491	1.163	1.17955
VIT_01s0011g04300	4.54804	4.47552	4.35491	4.47717	4.17402	4.14402	4.26093	4.04448	3.64886	3.24047	3.20083	3.24516	1.31484	1.10024	1.75071	1.23321	1.60905	1.40292	0.75879	1.02632	0.959023	0.731508	1.09588	0.871924
VIT_01s0011g04320	1.01048	1.04523	0.876744	1.06379	0.931809	0.932849	1.67317	1.55529	1.42583	1.0195	1.17795	1.24002	1.78784	1.88083	1.8153	1.8058	1.80756	1.84165	1.71939	1.83292	1.86309	1.83675	1.80048	1.90655
VIT_01s0011g04370	1.02703	0.784333	0.735969	1.39918	1.34546	1.44454	1.94021	1.61505	1.46206	0.883891	1.06489	1.29776	2.50097	2.94013	2.48258	2.84828	2.67848	3.08113	4.05409	4.19911	4.18798	4.31673	4.21714	4.25186
VIT_01s0011g04380	0	0.0236564	0.0230742	0.0233207	0	0.0577161	0.105647	0.0777	0.144289	0.164363	0.15365	0.183924	0.814899	0.992936	0.959769	0.906521	0.97937	1.34451	1.764	1.94567	1.57553	2.48924	2.22729	2.27633
VIT_01s0011g04450	2.55659	2.65165	2.51329	3.06355	3.06663	3.26445	3.19761	3.24985	3.03326	3.05379	3.20665	2.91818	2.67711	2.27503	2.56339	2.64178	2.8758	2.58247	1.80352	1.86517	1.69966	1.67462	1.84099	1.7573
VIT_01s0011g04550	6.22124	5.25865	6.26388	6.46859	6.69667	6.65708	6.63095	6.42736	6.42916	6.88843	6.57004	6.22142	5.65496	5.26996	5.51481	5.39039	5.3197	5.14242	5.60523	5.61425	5.90126	4.9201	5.55959	5.64862
VIT_01s0011g04630	6.4329	6.19024	6.22576	6.85523	6.88322	6.68033	6.21368	6.15781	6.48571	6.66336	6.84286	6.3381	6.41228	6.16302	6.22981	6.16748	6.08226	5.78036	5.93711	5.94821	6.06183	5.81471	5.84087	6.02901
VIT_01s0011g04660	0.715062	0.467231	0.541859	1.14713	1.29003	0.91974	1.05864	0.94448	1.19172	1.06046	1.56062	0.932576	1.0807	1.33752	1.3439	1.41836	0.971248	1.39295	1.31532	1.68009	1.62094	1.54772	1.82003	1.82362
VIT_01s0011g04680	1.45701	1.42695	1.32158	1.2518	1.38354	1.47173	2.54749	2.38354	2.57613	2.39228	2.55236	2.50083	3.45012	3.57969	3.4929	3.42774	3.22269	3.46436	3.34025	3.5429	3.37176	3.86439	3.68273	3.66745
VIT_01s0011g04700	2.81745	3.33171	3.43071	3.14155	3.55326	2.99847	1.18346	1.04176	1.00453	0.889148	0.495253	0.60437	2.04871	2.12991	2.34353	2.02715	1.7217	2.01286	2.10819	1.80308	1.92714	1.9973	1.54589	1.85554
VIT_01s0011g04760	5.9717	5.73775	5.68868	5.5016	5.19231	5.36721	6.2419	6.03885	6.32935	5.9884	5.59084	6.13511	5.57808	5.40742	5.69531	5.15655	5.67514	5.28916	5.52337	5.15638	5.42064	4.30591	5.10518	4.79285
VIT_01s0011g04770	2.15303	2.20954	2.03034	2.11172	1.76096	1.78672	2.89667	2.52984	2.46377	2.04228	2.05333	2.0418	2.11208	2.06913	1.77242	1.88602	1.75854	1.6771	0.757866	0.955743	0.918192	0.859656	0.928317	0.896276
VIT_01s0011g04790	2.8961	2.96968	3.00875	2.73831	2.84454	2.98776	2.93635	2.89874	2.76169	2.33134	2.53909	2.68621	2.52943	2.58038	2.57583	2.57344	2.64347	2.58537	2.26351	2.21474	2.18363	2.16494	2.25154	2.2194
VIT_01s0011g04820	0.271117	0.39775	0.263412	0.392769	0.315311	0.244171	2.56437	1.80736	0.941681	1.74466	1.62967	1.62698	1.32229	0.922032	1.41805	1.11873	1.1937	1.67418	3.65465	3.61638	3.63753	2.94331	3.0792	2.93267
VIT_01s0011g04830	5.73821	5.29757	5.45074	5.99846	6.21285	5.78641	6.11179	5.78927	5.85958	6.44425	6.30824	6.16336	5.93797	6.31701	6.06088	6.68275	6.03139	6.3765	6.31003	6.58813	6.45022	6.98617	6.63873	6.86592
VIT_01s0011g04840	3.20768	2.99723	3.27211	3.50369	3.87218	3.44235	3.01623	2.68879	2.67331	3.48642	3.39319	3.11135	1.54487	1.44929	1.48878	1.49943	1.44069	1.72154	2.32437	2.57452	2.58471	2.49811	2.40371	2.58006
VIT_01s0011g04870	0.102102	0.137749	0.0749055	0.23824	0.23722	0.305804	0.209156	0.260806	0.334301	0.115165	0.207616	0.309994	0.648566	0.940811	0.760559	1.00603	1.16705	0.921868	0.71202	0.832	0.918226	1.06209	1.10433	0.918938
VIT_01s0011g05000	1.55227	1.5525	1.6398	1.58854	1.73876	1.70439	2.70063	2.21823	2.25092	1.88859	2.07956	1.97268	2.56085	2.63446	2.52766	2.51451	2.44822	2.54562	2.32178	2.42593	2.46253	2.55928	2.52593	2.58194
VIT_01s0011g05050	2.01861	2.19903	2.3322	1.89995	2.16223	2.32706	2.44587	2.30961	2.4135	2.69492	2.60345	2.63153	3.16767	3.23909	3.29181	3.13696	3.03036	3.12827	3.13146	2.95542	3.13142	2.66616	2.80207	2.79074
VIT_01s0011g05060	1.20094	0.942461	0.840816	2.6568	2.67858	2.33656	1.97338	2.11506	1.79212	1.59382	2.00276	1.98981	1.84809	0.96088	1.34799	2.06181	1.98503	1.86149	0.985389	1.49765	1.08063	1.04707	1.06902	0.911849
VIT_01s0011g05100	0.906472	0.389891	0.203262	2.3758	1.61831	1.72169	0.240608	0.142551	0.0695029	0	0	0.20554	0	0	0	0	0	0	0	0	0	0	0	0
VIT_01s0011g05110	2.24315	1.81424	1.53489	3.1748	2.04355	2.26646	10.5698	10.6345	9.80264	10.9718	10.6378	10.7782	9.79611	9.86523	9.66435	9.56263	9.32573	9.96424	9.24443	9.41706	9.34091	8.89205	8.73087	8.75477
VIT_01s0011g05120	0	0	0	0.0357685	0	0	1.54883	1.62683	1.0937	1.6709	1.5595	1.46434	1.14484	0.937514	1.40588	0.932461	0.920104	1.42718	1.117	1.09544	1.08781	0.822541	0.599981	0.609556
VIT_01s0011g05140	0.0369623	0.141612	0.0358274	0.139681	0.047859	0.290192	6.00597	6.28262	5.29816	6.23532	6.0208	6.35766	5.23018	5.1819	5.15522	4.44045	5.1463	5.52848	4.70959	4.83595	4.94382	4.26456	4.17112	4.17719
VIT_01s0011g05150	0	0	0	0	0	0	0.0385162	0.0761356	0.107365	0.55847	0.350659	0.309974	1.43263	1.44247	2.08377	1.32982	0.951008	1.22799	1.75957	1.8314	2.15858	2.13074	1.62426	1.72453
VIT_01s0011g05240	7.22087	6.32546	6.51228	7.31747	6.87005	7.26717	7.49801	7.59483	7.56157	7.64686	7.64548	7.43996	7.66886	7.84682	8.02255	8.04673	8.02532	7.80628	7.65769	7.86944	7.77039	8.13188	7.99568	8.01531
VIT_01s0011g05360	3.72353	3.56394	3.60007	4.18676	4.22662	4.09932	2.89916	2.87146	2.61399	2.90378	2.53899	2.79411	3.21503	3.54707	3.43802	3.67984	3.39318	3.55202	4.61308	4.49833	4.44999	4.71348	4.28667	4.54361
VIT_01s0011g05390	3.64281	2.74248	2.83869	4.4741	4.7885	4.59981	0.251264	0.218225	0.499676	0.0831842	0.288184	0.0751938	0.0749771	0.41574	0.0867493	0.163551	0.243433	0.0586491	0.394315	0.210345	0.462885	0.363216	0.550835	0.80094
VIT_01s0011g05410	0.241051	0.239621	0.276723	0.617575	0.812583	0.659841	0.0639057	0.0847098	0.0806281	0.178722	0	0.0833017	0	0.245524	0.270895	0.289562	0.218301	0.635181	0.335597	0.38424	0.0593935	0.749798	1.05388	0.771297
VIT_01s0011g05440	0.0900113	0.0575603	0.0613961	0.202807	0.165698	0.0838163	0.699862	1.04993	0.888242	0.672835	1.10847	0.840513	0.748692	0.986845	1.08841	1.06164	0.771947	1.12553	1.09934	1.18105	1.07509	1.00997	1.24013	1.31073
VIT_01s0011g05450	0.121324	0.11594	0.0764269	0.35432	0.328175	0.153036	0.00629094	0	0	0	0	0	0	0	0	0	0	0.0127761	0.00606337	0	0.00583846	0	0.00597938	0
VIT_01s0011g05470	5.2219	5.08814	5.36064	5.90345	6.08058	5.92188	5.31286	5.95748	5.81587	5.85326	5.79855	5.52176	4.62701	4.69027	4.99636	4.56637	4.57282	4.43388	3.56105	3.67387	4.11426	3.27085	3.64468	3.83284
VIT_01s0011g05580	2.439	2.80578	2.85282	2.97378	3.70119	3.47674	1.76601	1.81263	1.9385	2.05289	2.04083	1.83904	1.06528	0.792845	1.18644	0.805168	0.99059	0.921293	1.8029	1.86071	1.92071	1.62651	1.83749	1.70731
VIT_01s0011g05590	6.98583	6.90661	6.84262	7.20882	7.40941	7.28883	7.40931	7.36284	7.37743	7.61474	7.55177	7.24355	7.47516	7.5039	7.61978	7.6752	7.53088	7.61586	7.40565	7.51096	7.34133	7.52597	7.39554	7.48707
VIT_01s0011g05600	1.47578	1.08218	0.914222	1.76962	1.80874	1.86752	2.95368	2.48308	2.07717	1.45201	1.46832	1.67057	1.07492	1.47478	1.42551	1.43347	1.56084	1.63337	1.70994	1.87013	1.83193	2.29523	2.00623	1.88927
VIT_01s0011g05670	3.60477	3.15965	3.41193	3.95976	4.54303	4.08554	5.42453	5.01304	4.76753	3.34684	3.61616	3.52243	2.54551	3.06341	2.52358	3.02332	2.56822	3.19567	3.79166	4.14506	4.29314	4.07967	4.32943	4.55087
VIT_01s0011g05790	3.62496	3.82523	3.56847	3.64326	3.68997	3.36639	3.99834	3.77249	3.61433	3.30272	3.27214	3.3479	3.18088	3.15118	3.39286	3.15676	3.28521	3.21287	3.0121	2.97988	3.20677	2.60672	3.03456	2.94853
VIT_01s0011g05870	0.145833	0.157421	0.091646	0.30656	0.294228	0.146317	0.571128	0.393448	0.35058	0.200402	0.267941	0.250525	0.75983	0.685576	0.579427	0.96453	0.842103	0.700451	0.742528	0.898032	0.681127	1.04902	1.01739	0.978864
VIT_01s0011g05880	3.70223	3.61082	3.65221	3.72279	3.57736	3.35012	4.1852	3.95268	4.04313	4.41783	4.42456	4.50373	4.58945	4.28837	4.32425	4.21648	4.4365	4.28969	3.8824	3.80736	3.99056	3.71901	3.98181	3.77862
VIT_01s0011g05890	0.094743	0.182535	0.0466762	0.242208	0.179293	0.115364	0.199017	0.0791954	0.24819	0.0437147	0	0.0394637	0.320597	0.0809358	0.132733	0.221468	0.156171	0.119053	0.315426	0.384155	0.327577	0.374936	0.28795	0.308197
VIT_01s0011g05900	0.173954	0.110465	0.107824	0.571737	0.196275	0.498324	0.11075	0.180364	0.235361	0.43135	0.34535	0.242753	0.334579	0.18419	0.277706	0.516742	0.364899	0.38351	0.674416	0.708067	0.619911	0.696306	0.632047	0.619279
VIT_01s0011g05910	0.0359124	0.0102858	0.0249492	0.0450754	0.0465045	0.0562312	0.0107414	0	0.00818619	0.0554297	0.034664	0.033565	0.106044	0.0689846	0.0858968	0.0802649	0.0288749	0.0643772	0.096453	0.136543	0.12085	0.106309	0.151593	0.128687
VIT_01s0011g05920	0.481761	0.295425	0.43784	1.00037	0.580585	0.659692	0.180041	0.172187	0.132759	0.320544	0.239051	0.377438	0.403807	0.271913	0.42909	0.674798	0.206765	0.587303	0.714126	0.806826	0.508802	0.616706	0.674014	0.758225
VIT_01s0011g06000	0.418784	0.208348	0.23244	1.74676	1.37554	1.46237	0.802363	0.678077	0.464863	0.177404	0.338023	0.135259	0.971145	1.39844	1.44921	1.64019	1.61662	1.34465	1.45773	1.30489	1.56551	1.76737	1.75589	1.91307
VIT_01s0011g06010	1.62921	0.859524	0.83351	2.03127	1.52855	1.97775	0.0372751	0.0299386	0	0	0.0303967	0.0865525	0	0	0	0.0220677	0	0	0	0	0	0	0	0
VIT_01s0011g06140	4.57767	4.13952	4.43532	4.8747	5.44031	5.14246	3.69752	4.15819	4.97488	4.60275	4.7389	4.18216	3.78635	3.32845	3.83137	3.6349	3.73232	3.6494	1.99153	2.48249	2.80774	2.09696	3.08888	2.86528
VIT_01s0011g06190	1.00365	1.32804	1.43437	0.783239	1.10872	1.17894	1.46283	1.36775	1.54956	1.45161	1.52102	1.5536	2.35771	2.21611	2.46633	2.20139	2.34875	1.87229	1.91739	1.98061	1.90617	1.60377	1.72716	1.71556
VIT_01s0011g06250	4.22448	4.2233	4.259	4.22881	4.61677	4.7885	7.02897	6.7339	6.77477	6.77854	6.73098	6.79208	6.64228	6.77495	6.8704	6.59609	6.4113	6.67861	6.68401	6.55752	6.70062	6.33149	6.39696	6.41438
VIT_01s0011g06290	2.53315	2.39027	2.38533	2.82594	3.0183	3.08099	2.66573	2.50197	2.42284	2.58604	2.5058	2.4183	2.83424	3.84896	3.35847	3.79446	3.26157	3.7664	3.77576	4.18627	3.98802	4.70498	4.20586	4.39797
VIT_01s0011g06330	3.53133	3.65247	3.72292	3.24661	3.33101	3.29902	2.06884	1.99572	1.81743	1.74552	1.62942	1.85227	1.43961	1.35312	1.30583	1.21203	1.49133	1.15836	1.11969	1.18417	1.12701	1.23409	1.03195	1.11304
VIT_01s0011g06400	0.636456	0.567612	0.702048	1.41311	1.532	1.64399	1.24868	0.92811	0.760218	0.66579	0.553974	0.930712	0.730165	1.29485	1.09572	1.72312	1.74327	1.47068	0.699456	0.413952	0.458141	1.05824	1.20945	0.952636
VIT_01s0011g06410	0.547489	0.494203	0.483785	0.798797	0.791405	0.730057	0.192593	0.134445	0.128071	0.165703	0.243905	0.167908	0.0954094	0.118505	0.172599	0.219222	0.178774	0.0892415	0.0287704	0.125027	0.133522	0.170953	0.0969625	0.17228
VIT_01s0011g06450	0.220501	0.103772	0.284736	0.541789	0.413277	0.651494	1.68637	2.01625	1.54682	1.3666	1.6458	1.2768	1.65657	2.05838	1.77217	2.07418	1.91896	2.47177	2.61704	2.73344	2.74946	2.79213	3.01597	3.06881
VIT_01s0011g06460	0.509124	0.388971	0.409281	1.15709	1.03988	1.35685	2.28356	1.94634	1.95348	2.03765	1.922	1.95702	2.21953	2.52619	2.28801	2.22351	2.26807	2.40109	2.82589	2.67926	2.85827	2.73621	2.53604	2.85437
VIT_01s0011g06590	0	0	0	0.577763	0.618062	0.418406	0	0	0	0	0.10728	0	0	0	0	0	0	0	0	0	0	0	0	0
VIT_01s0011g06600	0.895303	1.25875	1.12148	1.63219	1.86142	1.35642	0.349193	0.30458	0.334167	0	0.0562816	0.0545099	0.276387	0.189307	0.342125	0.282126	0.426476	0.343405	0.190787	0.225835	0.268071	0.42062	0.600144	0.556404
VIT_01s0026g00190	2.83221	2.24972	2.88758	2.49501	2.6328	2.97276	3.75303	3.59858	3.97626	4.28347	4.37772	4.0006	4.9042	4.63599	4.90552	4.84249	4.73262	4.54513	4.07647	3.98479	3.85473	4.31636	4.0318	4.15651
VIT_01s0026g00220	4.96881	4.62823	4.46681	5.25303	5.16787	5.17785	6.91158	6.65259	6.88224	6.58084	6.49173	6.61519	6.8261	6.91015	7.21923	7.05387	6.75769	7.03471	7.58284	7.54383	7.46525	7.29094	7.31641	7.4515
VIT_01s0026g00280	3.84706	3.43497	3.38585	3.94038	3.67709	3.50446	4.74101	4.77061	4.74081	4.2727	4.43837	4.47842	4.33191	4.35871	4.58644	4.25593	4.22282	4.38302	4.55919	4.6927	4.58168	4.62165	4.70827	4.67579
VIT_01s0026g00290	1.50092	1.24113	1.30905	2.4146	1.75651	1.61245	6.17945	5.77846	5.58863	4.94462	5.13692	4.82876	4.45944	4.42103	4.75412	4.34629	4.82793	3.98948	2.81567	2.60246	3.07075	1.87482	3.20366	2.9156
VIT_01s0026g00300	4.05105	4.11245	4.23835	3.85743	3.3289	3.37852	1.92102	1.72306	1.73029	1.34232	1.34183	1.69075	1.18848	1.22327	0.925594	1.00717	1.31302	0.957929	1.02948	0.975057	0.758955	0.967086	0.891962	1.26609
VIT_01s0026g00360	1.50754	1.66665	1.85723	1.36078	1.12624	1.32062	0.971722	0.955012	1.02697	0.955969	1.08961	1.1892	0.898012	0.881491	0.782143	0.720458	0.978349	0.753783	0.893136	0.684898	0.770228	0.488491	0.795963	0.606328
VIT_01s0026g00570	3.35838	3.9342	3.19724	2.51943	2.46547	2.1208	2.31687	2.38382	3.03211	2.95372	2.80698	2.39657	1.22581	0.410043	0.792429	0.615113	1.34869	0.769296	0.301035	0.491132	0.188563	0.413704	0.118762	0.176904
VIT_01s0026g00630	0.79461	0.918459	0.684917	1.95522	1.01768	1.25365	0.0934738	0.0423522	0.117624	0	0	0.041638	0	0	0	0	0	0	0.0306938	0	0	0.0319367	0	0
VIT_01s0026g00710	3.12732	3.21714	3.322	2.98454	3.15041	3.32331	0.559406	0.685032	0.757311	0.538591	0.492015	0.764963	0.13971	0.415188	0.245666	0.617212	0.740454	0.697241	0.118482	0.304614	0.22011	0.37929	0.158409	0.311058
VIT_01s0026g00740	1.21398	0.994939	0.838626	2.42746	2.42311	2.50669	3.07238	2.67103	2.25901	1.62252	1.36092	1.94407	2.88941	3.71294	3.54207	4.01712	3.70994	4.12179	4.23617	4.43576	4.09731	4.91673	4.49689	4.58693
VIT_01s0026g00850	1.70343	1.68201	1.98908	1.97668	2.21214	2.40501	1.98699	1.56569	1.82988	0.573895	0.933528	1.07104	3.4435	4.62368	3.83419	5.10555	4.39027	4.78184	3.9703	4.43234	4.56865	5.34328	4.76923	4.72945
VIT_01s0026g00880	5.13834	4.86415	5.20989	4.99996	4.68832	4.77234	3.16886	2.93521	2.92322	2.86705	2.10591	2.15038	0.565694	0.402782	0.639484	0.238861	1.17153	0.310398	0.295511	0.105248	0.369414	0.0374411	0.291797	0.0641144
VIT_01s0026g00900	4.25403	3.43599	4.12787	4.47649	4.23254	4.52942	5.02152	4.9485	5.04536	5.06772	4.66246	4.7383	4.13297	4.09192	4.78649	3.96733	4.42477	4.40058	4.7564	4.84453	4.94824	4.21788	4.59161	4.48047
VIT_01s0026g00940	3.51809	3.79011	4.20324	3.41117	4.11752	4.36354	3.37546	3.06954	3.39179	3.3953	3.74658	3.49128	3.9926	4.05372	4.23452	4.029	4.04792	3.85119	3.51347	3.38052	3.75996	2.83142	3.20654	3.11475
VIT_01s0026g00980	3.44099	2.67462	3.1388	3.65078	3.89043	3.8669	5.48704	4.45134	4.92784	5.04543	4.9347	4.41667	4.48438	4.27661	4.29961	4.42136	3.97602	4.04117	4.13481	4.4495	4.48927	4.20064	4.56686	4.63154
VIT_01s0026g01050	4.86037	4.92816	5.24063	4.97339	4.81148	5.01274	3.81214	3.3976	3.64922	3.31381	3.13117	3.23237	3.79806	4.09664	3.89402	3.99222	3.67247	3.58072	2.56348	2.70762	2.8774	3.08637	2.83753	2.93307
VIT_01s0026g01090	0.0477665	0.115854	0.068912	0.931021	0.432987	0.477402	0.526233	0.641295	0.484395	0.0433668	0.0404285	0.0391492	0.0770415	0.363102	0.213275	0.2699	0.594844	0.377004	0.0571394	0.111968	0.0818151	0.418394	0.028456	0.347756
VIT_01s0026g01190	1.26327	1.11687	1.17348	1.22787	1.01384	0.988951	1.36192	1.35881	1.39119	1.13644	1.24765	1.26891	1.23692	1.29889	1.28398	1.30967	1.36553	1.40951	1.4346	1.58108	1.46047	1.81144	1.85102	1.80723
VIT_01s0026g01250	0.560343	0.55735	0.487879	1.84608	2.14357	1.95841	0.601369	0.546308	0.247947	0.147386	0.137727	0.0903634	0.0457555	0.34369	0.201317	0.394207	0.552212	0.233201	0.536989	0.13069	0.269828	0.346827	0.64312	0.200948
VIT_01s0026g01340	7.62704	7.91422	7.50052	7.63238	7.92937	7.42193	8.02049	8.64824	8.70592	8.59026	8.58839	8.59094	8.60523	8.712	9.1529	8.47524	8.85419	8.63736	8.79069	8.65562	8.62285	8.14123	8.33303	8.47813
VIT_01s0026g01400	1.85558	1.90803	2.03991	2.10557	2.04491	2.22759	1.96747	1.85563	2.01585	2.35864	2.33728	2.27446	3.48903	3.5077	3.38526	3.40325	3.26685	3.38244	3.9087	3.91467	3.80158	4.07513	3.96858	3.93076
VIT_01s0026g01420	2.34314	2.01502	1.78277	2.37918	2.86126	2.53352	0.201758	0.16382	0.105939	0.0311876	0.0575583	0.0281429	0.0555856	0	0.0955245	0.0826056	0.0193957	0.0646452	0.12008	0.100627	0.273721	0.104726	0.137313	0.108463
VIT_01s0026g01430	3.20294	3.06077	3.22319	3.5609	3.81283	3.69671	3.92924	3.83304	3.82167	3.78815	3.90713	3.61042	3.04424	3.12542	3.30944	2.97634	3.03749	3.08055	3.47323	3.48231	3.7917	2.97018	3.58582	3.53349
VIT_01s0026g01450	5.6248	5.28857	5.23523	5.28614	4.87135	4.86971	5.15757	4.89813	4.69582	4.86648	4.53536	4.75384	4.64025	4.77131	4.94129	4.93234	4.39184	4.71998	5.67232	5.74659	5.87644	5.31703	5.36573	5.51783
VIT_01s0026g01460	5.58393	4.81062	4.67556	7.40438	7.24195	7.10436	7.38321	6.94844	6.3959	6.04247	5.78425	5.93355	5.43522	6.15958	5.50424	7.08533	6.78166	6.78647	4.85239	5.3931	5.04628	6.59847	6.20193	5.95274
VIT_01s0026g01490	0.501567	0.521254	0.443252	0.95992	0.953068	0.947681	1.09152	1.5609	1.13536	0.742434	1.01103	0.848623	0.240568	0.280474	0.292627	0.218264	0.49415	0.104701	0.0254824	0.12299	0.2598	0.0781298	0.109797	0.10049
VIT_01s0026g01550	4.848	4.59725	4.9774	4.93805	4.79457	5.03976	4.12284	3.92611	4.09484	4.48581	4.27659	4.1687	4.29537	4.08024	3.87604	3.64964	3.80407	3.79416	4.205	4.09618	4.00395	3.63216	3.78566	3.86982
VIT_01s0026g01570	1.68923	1.98769	2.55018	2.1575	2.17146	2.39902	3.93103	3.79465	3.4333	3.85084	3.84535	3.90277	3.14333	2.81669	3.29622	2.76005	3.54315	2.68573	2.46483	2.06987	2.346	1.59599	1.80381	1.56984
VIT_01s0026g01630	1.26525	1.25981	1.46258	1.31655	1.66835	1.46358	1.32316	1.26207	1.38916	1.6244	1.65994	1.65037	2.4863	2.60777	2.46427	2.36399	2.13044	2.35003	2.50335	2.57589	2.45849	2.76573	2.45944	2.53658
VIT_01s0026g01750	0.191056	0.339983	0.242364	0.1677	0.166964	0.254553	0.24228	0.143576	0.200609	0.227921	0.246045	0.238771	0.442449	0.247633	0.376112	0.321913	0.31885	0.262306	0.294646	0.249247	0.284707	0.538109	0.551391	0.493303
VIT_01s0026g01770	6.46888	6.44574	6.40876	6.46873	6.20953	6.24804	5.89397	5.92355	5.64476	5.40938	5.44853	5.35175	5.08617	5.03091	5.21044	5.28247	5.43004	5.40975	5.0422	5.03474	4.99059	4.99941	5.06047	5.01802
VIT_01s0026g01780	4.76238	4.94557	4.93409	4.40064	4.49674	4.47406	3.64286	3.67494	3.30556	2.94447	3.01519	2.80862	1.37154	1.10304	0.989909	1.10795	1.71608	1.38608	1.21395	1.1691	1.02616	1.08454	1.27236	1.22861
VIT_01s0026g01910	0.917184	0.99463	1.0685	1.29212	1.26751	1.22208	0.379312	0.29659	0.359762	0.34438	0.359826	0.262322	0.239005	0.224736	0.239344	0.263511	0.228067	0.323409	0.36033	0.354788	0.307925	0.263114	0.360974	0.369917
VIT_01s0026g01960	2.70775	2.8465	2.80722	2.4999	2.38639	2.4803	3.11171	3.00423	3.19736	3.05476	3.23825	2.99114	3.46614	3.41018	3.39728	3.40001	3.3512	3.33518	2.99128	3.0914	3.13335	3.10138	3.15055	3.18056
VIT_01s0026g02080	4.39365	4.36477	4.23275	4.63886	5.07975	4.72171	4.87336	4.69682	4.95119	4.84036	5.05165	4.47314	4.67047	4.64241	4.69932	4.66121	4.50509	4.62156	4.72277	4.86549	4.94706	4.74727	4.94676	4.93483
VIT_01s0026g02100	3.97251	3.57584	3.67261	4.95982	4.94068	4.80107	4.86943	4.66539	4.37606	4.21763	3.60458	4.00602	5.13626	5.27708	5.52552	5.17568	5.37126	5.5463	6.1747	6.19005	6.21032	6.14882	6.00917	6.01246
VIT_01s0026g02190	3.84951	3.82369	3.87366	3.79337	3.51975	3.63223	2.81778	2.84432	2.78145	2.10904	2.15462	2.01363	0.436569	0.211678	0.434991	0.339218	0.65446	0.415488	0.290536	0.245717	0.259306	0.0814177	0.615097	0.24363
VIT_01s0026g02400	0.232466	0.0812102	0.225776	0.362199	0.0536318	0.280292	0.164734	0	0.186697	0.708386	0.713359	0.192661	0.735308	0.760142	0.732895	1.6329	0.726335	1.05032	0.933029	0.958348	0.799745	1.01387	0.870016	0.676042
VIT_01s0026g02420	2.38918	2.25043	1.9758	2.70327	2.89753	2.47187	2.33346	2.4363	2.11093	1.64516	1.74316	1.45787	0.870503	0.786178	0.66012	0.990431	0.905351	1.44085	0.875278	1.03448	0.937831	1.50578	1.15114	1.01215
VIT_01s0026g02480	6.37606	6.27491	6.33415	6.33514	6.41362	6.26774	6.66923	7.1036	6.79271	6.81687	6.83052	6.71564	5.71039	5.88076	6.14876	5.44249	5.85923	5.62607	5.93255	5.32954	5.76441	4.98442	5.27518	5.33675
VIT_01s0026g02550	0.262892	0.0924754	0.166916	0.503457	0.56197	0.353706	0.100179	0.107752	0.116678	0.0513561	0.0635005	0.031081	0.190469	0.0639367	0.138688	0.0233077	0.124035	0.094306	0.11098	0.110848	0.19696	0.0703088	0.201406	0.138428
VIT_01s0026g02590	0.541783	0.168001	0.26391	0.824549	0.216061	0.383948	0.515986	1.11848	1.16614	0.982986	1.13046	0.858037	1.53126	1.04036	1.81146	2.58822	2.29519	2.27301	0.883891	1.22709	1.16661	1.09678	1.5663	1.08292
VIT_01s0026g02620	5.2535	5.22631	5.10396	4.81505	4.5436	5.26693	9.75431	9.97504	10.0343	10.2012	10.1443	10.0004	9.43982	9.13908	9.75176	9.18947	9.59079	8.85997	7.81704	7.81803	7.69991	6.36535	7.54926	7.01471
VIT_01s0026g02710	5.37082	4.55878	4.18102	5.21032	4.37994	4.36529	7.23889	6.89351	7.05724	6.52191	6.5573	6.84123	6.51923	6.9165	6.68646	6.49393	6.18399	6.60099	5.55931	5.42303	5.53005	5.46635	5.42185	5.74015
VIT_01s0113g00500	0.0534656	0.0321107	0.0313227	0.170842	0.210423	0.103114	0.0090156	0	0	0	0	0	0	0	0	0.0132537	0	0	0.0130151	0	0	0	0	0
VIT_01s0127g00010	2.86931	3.43209	3.3724	2.60165	3.25412	3.3705	2.6993	2.90341	3.10658	2.85682	3.05856	3.01417	2.97612	2.79615	3.13421	2.70348	3.00201	2.63422	1.95538	1.91098	1.88196	1.47601	1.43319	1.56649
VIT_01s0127g00060	4.69956	4.86142	4.83277	4.3773	4.5076	4.23201	4.53056	4.45967	4.31728	4.28639	4.29256	4.40774	4.55455	4.56376	4.55623	4.57164	4.66444	4.63229	4.61978	4.65853	4.78319	4.42076	4.54257	4.59475
VIT_01s0127g00220	2.91676	3.06366	2.98799	2.52201	2.5871	2.39341	2.73543	2.58344	2.37274	2.49516	2.59121	2.41487	2.25331	2.03405	1.89412	2.10067	2.1036	2.00225	2.18288	2.06824	2.13037	2.09161	2.11314	2.16324
VIT_01s0127g00250	1.74582	1.85353	1.68419	2.45283	2.55066	2.4295	1.65778	2.07831	2.46525	2.0489	2.22114	2.07235	1.06383	0.803654	0.522922	1.12739	1.2151	1.09803	1.237	0.91469	0.869203	0.964492	1.42937	0.904588
VIT_01s0127g00340	0.563828	0.321993	0.423733	0.167666	0.177401	0	0	0.0591432	0	0	0	0	0	0	0	0	0	0	0	0	0	0	0	0
VIT_01s0127g00470	2.24071	1.82063	1.6429	2.12346	2.30802	1.99931	1.45992	1.52783	1.32627	1.05722	1.15908	1.29957	1.48401	2.5272	2.11421	2.5653	1.45452	2.38718	2.23354	2.76691	2.6406	3.53081	3.32902	3.45853
VIT_01s0127g00500	2.28412	2.25642	2.08212	2.30165	2.19088	2.35312	2.75007	2.61543	2.54953	2.39381	2.56428	2.45781	2.84112	2.96392	2.6975	2.93755	2.96755	3.07332	2.7363	2.78692	2.72477	3.06978	2.99992	2.95103
VIT_01s0127g00530	3.39582	3.44703	4.11997	3.02533	4.26506	4.04888	2.06831	2.20402	2.04538	2.03864	1.82276	2.02204	0.58509	0.553745	0.239184	0.459586	0.401507	0.358041	0.411705	0.504523	0.42486	0.720621	0.992438	0.587629
VIT_01s0127g00590	2.75354	2.66207	2.61275	3.87341	3.79323	3.36057	4.11352	3.95995	3.46136	3.57388	3.79115	3.86743	5.01201	4.97767	4.53578	4.41908	4.34876	4.39664	5.64037	5.63118	5.60768	5.38949	5.30722	5.51457
VIT_01s0127g00600	1.73706	1.3808	1.2456	3.21468	3.30298	3.24945	2.51115	2.2933	1.82002	0.697921	0.659393	1.10683	0.340589	0.74192	0.627102	0.99325	1.54929	1.2072	0.533216	0.766585	0.936543	1.51694	1.39842	1.03419
VIT_01s0127g00620	0.0081959	0	0	0.0239486	0.0930768	0.020022	0.0135829	0.013602	0.0257473	0.0294993	0.0138113	0.0133704	0	0	0.0154762	0.0199531	0.0274258	0.0309162	0.00983065	0.0195707	0	0.0102317	0.0288906	0
VIT_01s0127g00670	0.0227038	0	0.0110436	0.237123	0.168249	0.0818331	0.283652	0.161797	0.186332	0.0609265	0.146818	0.108044	0.389727	0.329075	0.475447	0.452432	0.36174	0.346393	0.533411	0.494434	0.391311	0.429504	0.6787	0.573422
VIT_01s0127g00680	1.108	0.843057	0.573677	1.87676	1.74353	1.65805	5.66457	5.21074	4.99578	4.62193	4.55574	4.93313	6.1935	6.46401	6.33864	6.37923	6.1892	6.60492	6.94944	7.10988	6.92405	7.17052	7.17504	7.12367
VIT_01s0127g00700	4.09489	2.74781	4.00986	4.23638	4.88911	4.66008	3.39703	3.285	3.64453	3.87879	3.97741	3.68052	4.12245	4.18674	4.1178	3.81656	3.66781	3.67322	2.99823	3.53066	3.902	2.7799	3.69198	3.50078
VIT_01s0127g00870	3.40093	4.11895	3.93175	3.30471	3.86712	3.6663	1.35806	1.36553	1.47144	2.44769	2.2731	2.30764	0.284073	0.184285	0.325198	0.315986	0.25697	0.26678	0.435775	0.581383	0.454594	0.263303	0.269612	0.316296
VIT_01s0127g00910	0.949551	0.693186	0.755495	1.63574	0.928027	1.05496	0.126612	0.0975923	0.190745	0.106096	0.134509	0.107537	0.310398	0.488071	0.452624	0.604915	0.278211	0.443686	0.649201	0.527535	0.548003	0.745897	0.606963	0.627902
VIT_01s0137g00070	0	0	0.0438404	0.0223228	0	0	0.187505	0.562214	0.264596	0.831395	0.764661	0.653029	0.302755	0.435031	0.0844496	0.412328	0.237306	0.215903	0.60021	0.562795	0.599469	0.237589	0.441512	0.515762
VIT_01s0137g00170	0.922055	1.0559	1.10339	0.636229	0.701538	0.609082	0.031709	0.0182303	0.0173325	0.0198667	0.0185104	0.0356208	0	0	0	0.0134232	0	0	0	0	0	0	0	0
VIT_01s0137g00200	0.946403	0.700464	0.797297	2.04014	2.09441	1.89559	0.512022	0.470262	0.393905	0.238887	0.0784773	0	0.0758062	0.0790137	0.0877046	0	0.494635	0.323965	0.056217	0.0561488	0.106372	0.114668	0.10885	0.146964
VIT_01s0137g00210	6.73906	6.72883	6.81347	6.72461	6.63139	6.41025	4.37225	4.52607	4.15423	4.12662	3.58912	3.74096	1.76832	1.83754	1.72536	1.41672	2.78398	1.34722	0.915529	0.69565	1.07677	1.30805	0.906088	0.877453
VIT_01s0137g00240	1.92229	2.6701	2.38899	1.09583	1.55616	1.74386	4.30656	4.43054	3.05614	3.53385	3.15289	3.09882	0.345209	0.0721593	0.156018	0.0776572	0.22572	0.131686	0.172112	0.0761975	0.0735249	0.0269305	0.0994955	0.046235
VIT_01s0137g00290	2.24181	2.19648	2.01825	1.9273	1.98063	1.76763	2.29725	2.27814	2.30854	2.58318	2.45046	2.45463	1.71203	1.48587	1.76119	1.37597	1.66288	1.31885	1.22216	1.07136	1.22833	0.751067	0.97987	0.872899
VIT_01s0137g00360	0.988983	0.304308	0.635447	1.31339	1.76821	2.04975	0.486047	0.408695	0.247024	0.0995197	0.0471962	0.132991	0	0.0935291	0.246622	0.163968	0.235029	0.070283	0	0.19112	0.064218	0.317367	0.188853	0.0600862
VIT_01s0137g00430	3.07253	3.22686	3.19942	2.90003	3.05587	3.32376	4.64122	4.49568	4.00811	3.84413	3.6172	3.67017	5.141	5.60123	5.61534	6.2479	5.30681	5.91091	5.93988	6.03567	5.74221	6.25631	5.76235	5.93476
VIT_01s0137g00510	1.58209	2.00901	2.08839	1.00786	1.36765	1.37455	0.318069	0.401475	0.340547	0.384527	0.384197	0.269321	0.213769	0.142951	0.20984	0.196616	0.224701	0.113061	0.121978	0.179097	0.0842963	0.136836	0.100979	0.110185
VIT_01s0137g00520	0.0149997	0.0247544	0.0121232	0.0219815	0.013006	0.027476	0.548678	0.317513	0.432532	0.660905	0.624007	0.681224	1.77084	2.02233	2.12218	2.33305	2.04187	2.13085	2.45195	2.44884	2.45165	2.39408	2.42556	2.33596
VIT_01s0137g00550	0.0203735	0.0402063	0	0	0	0.0735864	1.12479	0.851204	0.704269	1.25844	1.39664	1.46803	3.00391	3.40929	3.50999	3.68035	3.46115	3.42157	3.91143	3.91792	3.91022	3.85829	3.92335	3.69441
VIT_01s0137g00780	3.51477	3.38067	3.48302	3.90758	3.97914	3.72461	4.56124	4.63493	4.32892	5.04433	4.84119	4.45245	1.96979	1.8797	1.80939	1.70463	1.96575	1.85365	3.36711	2.94378	3.26146	2.53333	3.16111	2.92538
VIT_01s0137g00790	4.69358	3.84401	3.95252	6.17826	6.14927	6.16317	5.35813	5.54154	4.60253	1.895	1.50274	2.43167	1.55497	3.58402	1.86532	3.42422	3.79625	3.77086	3.39186	3.59654	3.19025	4.51747	4.6887	4.22929
VIT_01s0137g00810	2.96987	2.8728	2.95621	3.14623	3.55847	3.37338	3.84188	3.54229	3.64059	3.55507	3.64268	3.26984	3.65109	3.69467	3.47472	3.60027	3.48061	3.68386	3.44812	3.57522	3.72962	3.44799	3.59371	3.61496
VIT_01s0146g00020	3.23637	3.16926	3.12206	3.27689	3.11408	3.37007	3.63373	3.66393	3.60539	3.64799	3.46519	3.45522	2.94242	2.69095	3.13239	2.79176	3.13926	2.7213	2.41318	2.23285	2.37804	1.67758	2.04621	1.8768
VIT_01s0146g00100	3.65913	3.45422	3.37276	3.5005	3.14532	3.24315	4.00415	3.88776	4.11644	3.70756	3.68953	3.93008	4.41524	4.90916	4.69095	4.97226	4.58043	4.93585	3.50531	3.49779	3.51012	3.89445	3.75758	3.71856
VIT_01s0146g00240	1.13393	1.27589	1.14486	1.09023	1.15551	1.36027	0.998173	0.908911	0.926001	1.46613	1.34929	1.16898	1.3571	1.21572	1.29056	1.20617	1.07547	1.27852	1.22256	1.41411	1.33617	1.26638	1.30044	1.28667
VIT_01s0146g00260	0.508676	1.07215	0.184641	0.229595	0.7146	0.915142	2.97018	2.09769	3.07117	3.0274	3.75075	3.74182	6.23968	6.9367	6.60289	7.7156	7.59951	7.51854	6.59701	7.07238	6.77675	7.73037	7.33404	6.82732
VIT_01s0146g00280	7.47015	7.43794	7.5512	7.89155	8.16615	8.30027	6.52391	6.67787	6.63794	6.44403	6.28335	6.71167	6.95583	7.00811	7.57301	7.14801	7.72462	7.49799	7.94169	7.91765	7.86745	7.93651	7.85208	7.88354
VIT_01s0146g00340	0.0460165	0	0	0.0887956	0.144453	0.18793	0.0477245	0.0383585	0.036482	0	0.252815	0.110298	0.178909	0.186206	0.243748	0.109998	0.12563	0.0580743	0.0277889	0	0	0.0289153	0.0274068	0.0250225
VIT_01s0146g00410	3.52	2.74922	2.62749	4.26423	4.10267	4.37982	5.91878	5.78295	5.43558	5.84248	5.80788	5.58234	4.76401	4.8974	4.8396	4.66531	4.53616	4.75247	4.45008	4.46758	4.72321	4.18818	4.76868	4.50054
VIT_01s0146g00420	3.17452	1.81239	2.04679	2.76449	2.02967	2.65701	0.813464	0.475172	0.454974	0	0	0	0	0	0	0	0.0416229	0.046891	0.0444423	0	0.0428147	0	0	0.0400409
VIT_01s0150g00120	2.12286	2.09376	2.31741	2.63427	2.67203	3.02533	2.28904	2.30404	2.97502	2.34923	2.58475	2.33122	3.01042	2.87566	3.35291	3.49399	3.43482	3.33472	3.33731	3.26052	2.82422	3.08405	3.41529	3.28
VIT_01s0150g00170	3.02737	3.00011	2.97323	2.85021	2.59576	2.74376	3.76264	3.76275	3.67237	4.0356	3.80913	3.9249	3.96295	3.85874	3.93694	3.7297	3.77766	3.72626	4.452	4.44604	4.4777	4.12437	4.15224	4.29661
VIT_01s0150g00210	4.30991	4.53546	4.34901	4.66385	4.77255	4.71356	3.41891	3.21149	2.96047	2.95436	2.70238	2.59964	1.47098	1.22331	1.24919	1.35509	1.64851	1.24438	1.11564	1.10313	1.13648	1.08727	1.25663	1.20073
VIT_01s0150g00320	4.23958	4.04787	3.89436	4.06691	3.44865	3.63796	3.37177	3.70156	3.38189	3.34881	3.16061	3.45263	3.00643	3.06461	3.02262	2.77361	2.982	2.86297	2.94043	2.57469	2.75418	2.37164	2.45898	2.42303
VIT_01s0150g00360	0.254254	0.0954314	0.146266	0.476079	0.497235	0.473338	0.554392	0.425809	0.334629	0.262622	0.27403	0.266003	0.0320025	0.159665	0.108595	0.418458	0.282622	0.522202	0.179085	0.220333	0.27117	0.249952	0.257609	0.236757
VIT_01s0150g00370	1.5898	1.63626	1.6203	2.10919	2.33525	1.9974	0.831905	1.17578	1.1642	1.28733	1.18816	1.11184	0.223513	0.131429	0.1685	0.170817	0.299784	0.33419	0.167901	0.108952	0.0758971	0.159367	0.122363	0.215986
VIT_01s0150g00380	0.345333	0.2533	0.201302	0.781488	1.07363	1.21834	1.90394	2.40708	1.56258	1.13144	1.68612	1.89337	2.3121	2.66014	2.42983	3.37153	3.13897	2.85168	0.680571	0.799881	0.237044	0.568185	0.631042	0.415424
VIT_01s0150g00440	1.46134	1.58578	1.35048	1.74838	1.87948	1.82239	1.12301	1.458	1.99382	1.67646	1.73467	1.59107	1.28667	1.00925	1.6572	0.73348	1.46792	1.04881	0.320796	0.392751	0.405819	0.451982	0.904079	0.576653
VIT_01s0150g00460	2.46101	2.13702	2.26038	1.63293	1.60133	1.20187	5.21309	5.04369	4.66649	4.82274	5.05039	4.48485	2.33676	1.79411	1.8208	2.21916	1.8568	1.07296	0.0641162	0.145228	0.0818036	0.211241	0.123834	0.095094
VIT_01s0244g00010	3.26614	2.70181	2.77828	3.35068	3.36194	3.25014	5.99042	5.72526	5.62291	5.64682	5.45599	5.56893	5.50122	5.47684	5.56629	5.34071	5.63102	5.31124	5.04663	4.98162	5.15013	4.56942	4.70698	4.64986
VIT_02s0012g00090	2.25386	2.3044	2.68078	2.34205	2.71084	2.95115	4.24863	4.07064	3.95568	4.08484	4.08012	4.1166	3.72052	3.63244	4.00905	3.78127	3.8345	3.64105	3.26023	3.08398	3.06694	2.84886	2.93996	2.81825
VIT_02s0012g00150	3.49603	3.4743	3.62196	3.70108	4.2459	3.94778	4.59087	4.7027	4.89097	4.67653	4.81257	4.68404	4.68622	4.65781	4.61085	4.37465	4.47718	4.35194	4.33493	4.47851	4.515	4.29958	4.53032	4.45434
VIT_02s0012g00170	4.61855	4.12213	3.73707	4.71751	4.93454	4.68019	6.83502	7.27408	7.21972	6.73562	7.29436	7.10904	8.19433	8.34614	8.46376	8.50025	8.22407	8.34184	7.93478	7.9562	7.97663	8.14968	7.94077	8.24635
VIT_02s0012g00190	1.80148	1.91007	1.89793	1.6626	1.54239	1.61457	1.55854	1.57532	1.47926	1.32857	1.36378	1.42937	1.4715	1.51925	1.58976	1.45914	1.58457	1.5228	1.38624	1.45155	1.46416	1.36697	1.40299	1.44668
VIT_02s0012g00470	0.428258	0.310768	0.181352	1.17143	1.59521	1.10063	0.680352	0.655031	0.348335	0	0.0818219	0.0792681	0.225207	0.16031	0.258552	0.276447	0.390081	0.232909	0.169198	0.169001	0.163252	0.17572	0.408403	0.334785
VIT_02s0012g00500	0.847909	1.21696	0.948622	2.75376	1.96753	2.47982	7.88635	7.32732	7.27032	7.59251	7.41778	7.4472	8.74814	9.02662	8.75203	9.12666	8.63185	9.09218	9.30326	9.45875	9.29699	9.58042	9.1778	9.3645
VIT_02s0012g00550	3.04739	2.63085	2.84572	3.71569	3.59148	3.54407	0.644667	0.544762	0.545594	0.484236	0.75917	0.647739	1.30114	1.10266	1.19198	1.62632	1.92003	1.12524	0.253894	0.322257	0.361058	0.417257	0.531761	0.321449
VIT_02s0012g00570	2.60264	2.6721	2.791	2.39951	2.33631	2.26068	2.18986	2.10289	1.96445	1.87272	2.01575	2.04282	1.21334	1.12866	1.2318	1.13131	1.41424	0.978495	1.2034	0.926291	0.964947	0.842462	0.994379	1.08027
VIT_02s0012g00720	0.875224	1.10519	0.991311	1.37225	1.15375	0.874804	0.566557	0.573459	0.573687	0.901749	1.0493	0.771448	0.704312	0.532644	0.433996	0.576251	0.554259	0.648769	0.960246	1.06531	1.03796	1.23332	1.26778	1.04791
VIT_02s0012g00880	0.0295205	0.0862662	0.0286118	0.0289169	0.0755163	0.0361234	0.048689	0	0.0463796	0.201533	0.0494979	0.0479363	0.182363	0.233581	0.160152	0.105412	0	0.109158	0.231029	0.580716	0.416227	0.625128	0.911324	0.920489
VIT_02s0012g00890	3.42452	3.81398	3.80136	3.61441	4.38934	3.82448	5.62687	5.38375	5.43794	5.13027	5.23012	4.95055	4.3784	4.53263	4.83246	4.11907	4.17056	4.41657	4.64505	4.64045	4.92499	4.23499	4.81679	4.60914
VIT_02s0012g01040	0.721119	0.614712	0.459197	1.09521	0.938665	0.798687	2.6321	2.37307	2.05806	1.83089	1.94937	2.05683	2.89024	3.35701	3.28448	3.64056	3.24525	3.61594	4.42033	4.55962	4.29386	4.84012	4.43743	4.45235
VIT_02s0012g01090	3.56017	3.71792	3.72029	3.27009	3.6747	3.51902	3.20637	3.27763	3.19436	3.25948	3.37508	3.37929	3.2978	3.46054	3.5108	3.34491	3.35127	3.25737	3.99881	3.68261	3.84217	3.48118	3.56955	3.53608
VIT_02s0012g01210	2.81956	2.89253	3.01846	2.70896	2.68275	3.00554	3.02124	2.99373	2.96244	3.17758	3.14948	2.96645	2.50344	2.47697	2.56175	2.50016	2.52339	2.38128	2.4613	2.4424	2.48944	2.03516	2.25018	2.18104
VIT_02s0012g01240	2.33117	2.44738	2.19843	1.84717	1.81336	1.63813	2.73564	2.52991	2.42746	2.17647	2.18028	2.4526	3.69971	3.74455	3.7945	3.62012	3.71146	3.79872	4.85042	4.88888	4.95111	4.71074	4.68552	4.82454
VIT_02s0012g01350	1.90678	2.15443	2.65363	2.80828	4.90232	3.96829	0.157925	0.0438932	0.121791	0	0	0	0	0.0883862	0	0.0640778	0	0	0.0318153	0.0628678	0.0900494	0.0331031	0	0.028652
VIT_02s0012g01370	0.848579	0.889394	0.91584	1.08425	3.32119	1.72897	0.0992596	0.362102	0.124841	0	0.568371	0.247252	0.128552	0	0.148314	0	0	0	0.0957782	0	0.338409	0	0	0
VIT_02s0012g01380	6.58391	6.25857	6.36393	6.7174	6.55475	6.52608	6.96036	7.25282	6.90341	6.69228	6.70377	6.61481	5.62179	5.60443	5.99583	5.45261	5.84013	5.66525	5.2622	4.95789	5.20994	4.8213	5.09561	4.99992
VIT_02s0012g01390	6.05659	5.85919	6.10454	6.22582	6.61726	6.48496	6.89955	7.22062	7.3163	7.40162	7.38406	7.28903	6.6659	6.58013	6.67607	6.59037	6.53456	6.45117	5.55492	5.45192	5.73766	5.26188	5.49017	5.54564
VIT_02s0012g01410	1.7756	1.60541	1.58118	3.23238	3.22722	3.05644	2.57055	2.22305	1.77836	0.862561	0.721721	1.2087	0.251766	0.622948	0.430914	0.893827	1.2677	0.981492	0.287681	0.422904	0.641693	1.08928	1.04843	0.706327
VIT_02s0012g01450	1.869	1.64885	1.60338	2.47158	2.38014	2.20296	0.615034	0.81598	0.464123	0.320506	0.27783	0.201002	0.152886	0.302528	0.119801	0.0784769	0.269556	0.19524	0.0770951	0.0581335	0.179038	0.137495	0.0385274	0.183702
VIT_02s0012g01570	3.68309	3.31026	3.51574	3.97721	4.14717	3.94908	6.85411	7.08187	7.18841	7.41618	7.10385	7.18532	6.59436	6.55243	7.00516	6.31454	6.53337	6.63155	6.98821	6.80128	6.87586	6.3546	6.76635	6.81603
VIT_02s0012g01660	4.67208	5.16013	5.36992	4.23821	4.12867	4.43172	4.8587	4.88626	4.96222	5.06029	4.786	5.02746	4.08483	3.7458	4.29362	3.63616	4.27313	3.45578	3.33675	3.23334	3.47749	2.42463	3.09102	2.84813
VIT_02s0012g02190	3.91236	3.93447	3.96281	4.17139	4.70922	4.42541	4.22233	3.78422	4.10596	3.95813	4.11414	3.80895	3.62321	3.68082	3.85796	3.69503	3.49346	3.58374	3.56956	3.91194	4.04425	3.53135	4.07261	3.92337
VIT_02s0012g02440	1.89505	1.82948	1.91797	1.58371	1.26798	1.28281	0.527003	0.318775	0.453458	0.254093	0.281223	0.502475	0.391281	0.283016	0.264345	0.33304	0.251989	0.432983	0.0717542	0.0362788	0.102521	0.0746174	0	0
VIT_02s0012g02810	0	0.0218856	0.0631152	0.0637801	0.505803	0.0269687	5.47559	5.38369	5.44614	5.43951	5.43766	5.25213	5.48848	5.16888	5.85134	5.00794	6.16789	4.78225	4.3806	4.22522	4.35769	3.12855	4.18201	3.50435
VIT_02s0012g02820	0.123408	0.235679	0.320509	0.120963	0.903458	0.167645	3.1569	3.09354	2.9911	3.01138	3.19258	3.0303	3.16757	3.02108	3.65797	2.92929	3.79557	2.71058	2.35794	2.10154	2.39418	1.35724	2.06486	1.59681
VIT_02s0025g00180	1.13421	0.958974	0.793714	1.25602	1.11588	0.826826	0.263346	0.374273	0.129398	0.24901	0.278631	0.14948	0.36766	0.280409	0.388593	0.229419	0.273051	0.410589	0.642642	0.583244	0.708999	0.980832	0.975443	0.796778
VIT_02s0025g00210	3.70328	3.83482	3.8407	3.48808	3.41852	3.65937	2.44357	2.47789	2.57543	2.77692	2.47433	2.50809	1.99306	1.97212	2.37355	1.98876	2.22705	2.13595	2.44966	2.38673	2.44856	1.99446	2.11643	2.16887
VIT_02s0025g00240	0.86443	0.272071	0.333673	1.41457	1.04725	1.23522	2.04964	1.94597	2.08078	1.14879	1.31402	0.964197	0.595074	0.936052	0.907353	1.76084	1.53267	1.94684	1.98352	2.3793	2.22946	3.06718	3.15841	3.04136
VIT_02s0025g00260	0.568456	0.741365	1.14835	0.733048	1.61466	1.86395	0.426159	0.270807	0.384362	0.104402	0.329147	0.211449	3.34351	4.19489	4.00879	3.52017	2.41219	3.45288	5.06709	5.02709	5.55994	4.54261	4.41265	4.62301
VIT_02s0025g00330	3.56504	3.57969	3.629	3.79147	4.21898	3.98782	2.92435	3.00846	2.85665	3.11836	2.83186	3.19359	2.78132	2.70282	2.77506	2.67608	2.63991	2.82792	2.78975	2.85392	2.87972	2.48543	2.70382	2.45758
VIT_02s0025g00350	2.56308	1.89762	1.92534	2.74501	2.35869	2.05604	0.70432	0.941398	0.685761	0.763955	0.686645	0.704268	0.108935	0.268561	0.184828	0.160486	0.28238	0.314999	0.157737	0.333004	0.187833	0.566634	0.775744	0.39155
VIT_02s0025g00420	3.00522	3.21845	2.94215	3.20651	4.28297	3.60624	3.7163	3.85186	4.85925	4.80169	5.24038	4.76961	4.87286	4.6655	5.05257	4.4879	4.53644	4.33864	3.8339	3.98324	4.08291	3.42959	3.90854	3.84704
VIT_02s0025g00510	0.522492	0.423904	0.405329	1.21614	1.38965	1.19106	1.1128	0.921938	0.812173	0.276631	0.301203	0.337775	0.245	0.191959	0.233183	0.55352	0.327809	0.479229	0.403681	0.600239	0.482573	0.537909	0.701488	0.627993
VIT_02s0025g00550	3.56269	3.93663	3.90887	2.80558	3.14838	3.2363	1.03059	1.02203	1.21093	0.870394	0.911838	1.08392	0.278177	0.256008	0.454807	0.238122	0.631867	0.31974	0.13474	0.257672	0.249158	0.407179	0.34517	0.397292
VIT_02s0025g00680	0.077622	0.100063	0.130612	0.109857	0.0547595	0.108661	0.338855	0.199714	0.248721	0.517736	0.509527	0.422777	0.556935	0.406364	0.528792	0.628254	0.520544	0.611748	0.429762	0.63269	0.571851	0.624642	0.518811	0.526774
VIT_02s0025g00700	0.0965842	0.109187	0.106576	0.431603	0.315292	0.341295	1.49722	1.38502	0.768437	0.21586	0.159507	0.195959	0.0681229	0.489166	0.270197	0.557278	0.76531	0.756564	0.0992621	0.250597	0.256171	0.591329	0.588193	0.80531
VIT_02s0025g00960	0.196567	0.0681105	0.0664592	0.30831	0.396377	0.308832	0.138794	0.112235	0.0544272	0.0622693	0.0580759	0	0	0.0584756	0	0.0422727	0	0.0438094	0	0.0817785	0.0399972	0.0851323	0.040951	0.0374036
VIT_02s0025g00970	0.140256	0.154645	0.175512	0.352646	0.356953	0.30568	0.143162	0.0734573	0.120197	0.0304896	0.0470525	0.0545099	0.0183457	0.0380257	0.0212919	0.0409598	0.0500162	0.0284379	0.00678328	0.02023	0.0577475	0.135032	0.0909407	0.0715919
VIT_02s0025g00980	0.0209113	0.0259256	0.0050932	0.043183	0.0537405	0.0538791	0.00109251	0.00437123	0.00829804	0.00476567	0	0	0.00428388	0.00446986	0	0.00642189	0	0.00333301	0.00315645	0	0.00303926	0.00656362	0	0
VIT_02s0025g00990	1.71661	1.69964	1.70566	1.27592	1.33319	1.27751	0.786315	0.720712	0.784697	1.10189	0.941017	0.79983	0.0729138	0.0573736	0.0637365	0.0684717	0.129316	0.0709375	0	0.0068606	0.00661435	0.00714963	0.0135162	0
VIT_02s0025g01020	0.506696	0.653311	0.617394	0.587619	0.723192	0.722713	2.00281	1.50595	1.3043	1.22817	1.04665	1.15767	1.72113	1.80316	1.68817	1.53752	1.60466	1.60273	1.7215	1.76804	1.76639	1.73272	1.69865	1.78794
VIT_02s0025g01050	6.33323	6.17254	6.01019	6.31454	5.92821	6.01786	4.91224	5.15713	4.81668	4.61599	4.68937	4.47984	3.42395	3.30345	3.48198	3.35546	3.79323	3.46385	3.10349	3.11311	3.13716	2.986	3.22893	3.01824
VIT_02s0025g01090	1.52533	2.17807	2.30556	3.23758	2.50581	1.60786	2.44942	2.13217	2.74202	1.3298	0.977575	1.29263	0	0.122638	0.135906	0	0.768191	0	0	0.2481	0.239876	0.176805	0.318487	0
VIT_02s0025g01170	3.79905	3.82555	3.76306	3.79805	3.89971	3.63444	2.8223	3.05806	2.59943	2.38526	2.01694	2.52329	1.76685	1.6434	1.51986	1.74412	1.87701	1.7988	1.62156	1.65405	1.77403	1.49856	1.76338	1.62942
VIT_02s0025g01200	4.72393	4.78417	4.50597	4.51849	4.49721	4.35399	3.85829	3.79161	3.92218	4.09014	3.91291	3.75962	3.33449	2.99543	3.14774	3.08867	3.11491	3.00388	2.93697	2.8447	2.89123	2.38576	2.73038	2.48823
VIT_02s0025g01280	6.06387	5.52042	6.16287	6.63751	7.04496	6.75093	4.41507	4.55749	4.65338	5.39312	4.88392	4.63959	2.51324	1.90837	1.9693	1.98184	2.14516	1.78874	1.18701	1.47981	1.43638	1.13108	1.34537	1.44059
VIT_02s0025g01300	4.44139	4.46495	4.96589	4.12309	4.27707	3.79428	0.0225968	0.0884591	0	0	0	0	0	0	0	0	0	0	0	0	0	0	0	0
VIT_02s0025g01330	4.09006	4.15022	3.97635	3.89356	4.10853	3.89838	4.75013	4.57002	4.36562	4.72248	4.45183	4.32572	3.74259	3.37313	3.69042	3.71576	3.87097	3.39942	2.12058	2.08693	2.12436	1.59615	1.9365	1.72864
VIT_02s0025g01450	5.39139	5.76684	5.6544	5.49432	5.70325	5.32397	7.53549	7.38957	7.23489	7.31809	6.95442	7.17975	6.81233	6.85352	7.17145	7.35071	7.6006	7.49034	7.67862	7.55446	7.44372	7.49159	7.34342	7.2639
VIT_02s0025g01610	2.92958	2.94924	2.94656	2.84459	3.00695	2.91886	5.06529	4.95057	4.85292	5.42147	5.45476	5.2743	5.54036	5.57926	5.72061	5.96461	5.77539	5.96387	5.63631	5.54893	5.76722	5.01836	5.32161	5.26298
VIT_02s0025g01640	0.200014	0.189495	0.265102	0.214376	0.158297	0.149824	0.248864	0.230306	0.276807	0.328986	0.279083	0.285377	0.485239	0.590434	0.404624	0.531378	0.511786	0.593458	0.762171	0.68352	0.732554	1.16055	0.983144	1.08122
VIT_02s0025g01670	1.3916	1.35941	1.13343	1.76721	1.69355	1.32161	2.92847	3.24737	3.28609	3.84133	3.75468	3.36938	3.0691	2.77191	2.77403	2.90059	3.03878	2.56426	2.1086	2.00395	2.386	1.60991	2.13829	1.92782
VIT_02s0025g01750	3.1467	2.65836	2.52417	3.39758	3.49622	3.7068	1.03157	1.101	1.04691	0.480206	0.671961	0.590054	0.840011	1.24734	0.769807	1.02194	0.698987	1.17358	1.51367	1.19984	1.11181	1.50323	1.21038	1.60085
VIT_02s0025g01780	0.613991	0.43179	0.406833	1.48923	1.40648	1.65276	1.1478	0.921799	0.603638	0.250532	0.171404	0.286637	0.0174582	0.122909	0.0793982	0.101727	0.29458	0.250214	0.0756041	0.0631987	0.0963562	0.141009	0.16838	0.111921
VIT_02s0025g01790	1.56148	0.961476	1.06834	2.84813	2.73	2.82837	2.28608	2.00791	1.43035	0.72091	0.435254	0.811263	0	0.139235	0.0791615	0.218936	0.554241	0.401593	0.0506872	0.0255349	0.0960705	0.128367	0.297722	0.195037
VIT_02s0025g01850	0.649743	0.486589	0.410281	1.29088	1.23851	1.25352	0.0379602	0.0218443	0.0412449	0	0	0.0214734	0	0	0	0	0	0	0	0	0	0	0	0
VIT_02s0025g01960	3.30719	3.5532	3.97454	3.00256	2.94741	2.72027	3.02416	3.19465	3.1408	3.19919	2.71589	2.85651	2.55589	1.92773	2.1542	1.73741	2.91291	1.54863	0.833022	0.745354	1.17245	0.406387	0.646237	0.24787
VIT_02s0025g02020	5.01292	4.86223	4.87978	4.54227	4.31108	4.34011	1.62452	1.64685	1.31827	1.63575	1.6022	1.62995	1.25142	1.34093	1.22452	1.34498	1.7408	1.30638	0.955121	1.0481	1.29643	1.08846	0.992766	0.946042
VIT_02s0025g02080	1.38985	0.837221	0.655644	2.24963	2.30895	1.92859	0.548079	0.6749	0.304036	0.153335	0	0.0288755	0.028791	0	0	0.0429793	0	0	0.0212611	0	0	0.0221249	0	0.0191402
VIT_02s0025g02190	1.0617	1.36741	0.991129	1.6025	1.75159	1.5363	0.132137	0.0637801	0.030662	0.0351215	0.0327355	0.122812	0	0.0967117	0.0723975	0.20103	0.166206	0.207939	0.0911937	0.112984	0.21047	0.307696	0.13293	0.371274
VIT_02s0025g02250	2.2262	1.56472	1.74336	3.45678	3.39841	3.46534	4.28909	3.96694	3.47918	3.07684	3.2782	3.21028	3.54022	3.93995	3.56147	3.973	3.91946	4.11891	3.71613	3.72978	3.87593	4.07462	4.13358	3.96159
VIT_02s0025g02390	1.48321	1.40795	1.42781	1.03121	1.0109	1.26102	2.86178	2.69193	2.87898	2.94669	2.92483	2.96345	3.41228	3.34302	3.77894	3.1298	3.13401	2.99388	4.07674	3.79671	4.04174	3.06337	3.54249	3.52718
VIT_02s0025g02490	5.46901	4.36412	4.96828	5.81579	5.92345	5.78313	5.20877	5.05733	4.9184	4.98005	4.89427	4.3253	3.26052	3.45471	3.67574	2.87136	3.52345	3.48831	4.43727	4.49231	4.7802	3.84881	5.08257	4.7672
VIT_02s0025g02500	7.43849	7.09954	6.76493	7.74169	7.64063	7.49646	7.06279	7.24142	7.17545	6.4735	6.77888	6.88114	5.32953	5.39418	5.61109	5.46429	5.50048	5.40959	4.67345	4.5808	4.91765	4.36185	4.28374	4.34827
VIT_02s0025g02590	4.89194	4.03094	4.31868	5.42753	5.33648	5.19915	5.51901	5.22504	5.20987	5.73151	5.31067	5.00383	2.81398	2.54335	2.73964	2.63851	2.78181	2.58864	4.7367	4.45197	4.37874	3.8909	4.14827	4.35524
VIT_02s0025g02600	0.962238	0.933371	1.34295	0.59685	0.748495	0.566854	0.0481455	0.076385	0.0726944	0.37455	0.221123	0.310912	3.38286	2.79688	3.37123	2.37204	3.06074	1.72252	1.02858	1.0954	1.42305	1.10022	0.762662	0.885433
VIT_02s0025g02620	2.06283	2.68663	2.67451	1.51426	2.03703	2.00319	4.65869	4.73849	4.87205	5.27255	4.81955	4.89915	4.68942	4.25841	5.07403	4.09253	4.84998	3.86463	4.18474	4.09176	4.22714	3.3398	3.84198	3.76029
VIT_02s0025g02800	3.73344	3.58145	3.88414	4.05043	3.33185	3.63521	3.58175	3.38528	3.67423	3.50693	3.71651	3.50403	3.39153	4.08418	3.64465	3.75796	3.6773	3.78274	3.62674	3.79155	3.76038	4.22524	4.56867	4.32669
VIT_02s0025g02840	3.76651	3.79452	3.73689	3.4187	3.20359	3.52775	3.45406	3.47833	3.24152	3.11831	2.96583	3.10845	1.60558	1.31548	1.75435	1.49758	1.79164	1.63416	1.36767	1.44431	1.42856	1.09604	1.15509	1.10911
VIT_02s0025g02900	2.82871	2.64233	2.46356	2.76113	2.84135	2.74395	2.05434	2.01072	2.18405	1.93388	2.18211	1.85259	2.67328	2.6145	2.57581	2.8873	2.70241	2.81191	2.0604	2.43797	2.24041	2.77952	2.74557	2.7223
VIT_02s0025g02920	2.45553	1.96045	2.0775	2.80349	2.78048	2.77243	5.11287	5.35703	5.41103	5.55258	5.62853	5.33832	4.85873	4.78288	5.11024	4.51657	4.82036	4.78907	5.05979	5.14535	5.01586	4.80646	5.27855	5.02201
VIT_02s0025g02960	2.81515	3.28898	2.67361	2.56014	3.21112	2.73591	3.07886	3.13533	2.64616	1.67052	2.06734	1.43013	2.72556	2.74763	2.3728	2.17509	1.45767	1.98053	2.46373	2.72541	3.40674	2.54268	3.3257	2.79886
VIT_02s0025g02970	1.91284	2.3627	2.2522	1.4434	1.59713	1.61955	2.34009	2.77379	2.21475	2.80914	2.72155	2.27443	0.974982	0.533886	0.414023	0.619669	0.317834	0.558635	0.683332	0.751909	1.08129	0.410379	0.89312	0.833472
VIT_02s0025g03000	0.809694	0.567309	0.56771	0.754721	1.07804	0.91995	1.56289	1.62255	1.51359	1.02929	0.977829	0.985579	0.436651	0.742065	0.544934	0.793273	0.803282	0.86769	0.756271	0.647	0.600327	0.780171	0.930602	0.922534
VIT_02s0025g03010	0.199208	0.490123	0.363933	1.06183	1.04157	1.16898	1.1763	1.32651	0.664479	0.0937113	0.0874638	0.125312	0.0428663	0.210824	0.232892	0.267351	0.39149	0.159995	0.208504	0.0626336	0.17418	0.404588	0.149938	0.443267
VIT_02s0025g03020	4.10327	3.86781	3.92818	4.42909	4.85353	4.61202	4.73549	4.87505	4.78784	4.83853	4.86372	4.75214	4.11071	4.04115	4.22782	4.12448	4.02554	4.12237	4.47489	4.53051	4.62727	4.3605	4.67998	4.49742
VIT_02s0025g03050	1.40015	1.39437	1.37919	1.23428	1.06557	1.07929	1.41457	1.30136	1.26331	1.25089	1.19507	1.2289	1.1664	1.15753	1.05526	1.05875	1.19593	1.09531	1.00436	1.01261	1.01721	1.01006	0.950276	0.97057
VIT_02s0025g03140	0.166134	0.12558	0.0828751	1.12454	0.84249	0.910293	1.4879	1.24476	0.974078	0.151386	0.207333	0.104065	0.136762	0.39097	0.429284	0.291317	0.598296	0.471647	0.286539	0.264419	0.561669	0.505175	0.304179	0.514237
VIT_02s0025g03180	0.0459412	0.04565	0.0224392	0.172171	0.440914	0.187637	0.009656	0	0	0	0	0	0	0	0.0857683	0.028249	0	0	0.0277431	0	0.0267214	0.0849259	0	0
VIT_02s0025g03190	0	0	0.0470804	0.223603	0.122998	0.27495	0.173641	0.0798736	0	0.0868795	0	0	0.152602	0.158885	0.175841	0	0.0544234	0	0.578272	0.317565	0.307273	0.715067	0.266145	0.373731
VIT_02s0025g03220	4.63018	4.56938	4.63945	4.50925	4.5673	4.83418	6.15419	5.75648	5.51985	5.40165	5.32163	5.31838	5.18122	5.17464	5.2698	5.07753	4.96277	4.80309	4.71355	4.64068	4.74682	4.37377	4.52502	4.61168
VIT_02s0025g03300	5.11258	4.2555	4.87959	5.39629	5.65397	5.33826	4.69272	4.71545	5.16598	5.47509	5.21922	5.10949	4.89441	4.79997	4.66251	4.53877	4.55744	4.59022	3.92458	4.21816	4.62783	3.84005	4.49294	4.41753
VIT_02s0025g03310	0.534075	0.646563	0.357912	0.464113	0.690437	0.81344	1.26743	0.868255	1.21435	1.9545	1.92633	1.97406	3.18104	3.4439	3.44353	3.18042	2.97069	3.12414	3.42248	3.19256	3.62121	2.68154	3.36862	3.26331
VIT_02s0025g03320	1.42718	1.92069	1.82114	0.715347	0.861346	0.598181	1.54103	1.51285	1.47677	1.33986	1.27862	1.19659	1.08611	0.869621	1.25956	0.76019	1.2515	0.774631	1.91274	2.22808	2.06811	1.5648	1.72379	1.82616
VIT_02s0025g03480	1.39586	1.36911	1.31169	1.34938	1.22951	1.18459	1.38041	1.39258	1.21676	0.988429	0.922181	1.15999	0.945436	0.798556	0.963004	0.972397	1.06147	0.886565	0.78237	0.930159	0.949792	0.987962	0.977574	0.983042
VIT_02s0025g03500	0.333519	0.225225	0.220042	0.753401	0.722529	0.855784	2.12131	1.59098	1.32297	0.985015	0.947806	1.34296	1.54763	2.07539	1.69356	2.04184	1.8859	2.14913	2.86844	3.08644	2.91944	3.41414	3.26047	3.26252
VIT_02s0025g03550	2.3179	2.31574	2.0775	2.19679	2.12239	2.02953	1.13677	1.15663	1.13158	0.846102	0.955208	0.979652	1.28908	1.34939	1.29946	1.26846	1.25183	1.37589	1.34345	1.3256	1.28015	1.50057	1.35185	1.4317
VIT_02s0025g03600	5.28645	5.22327	5.23591	5.37097	5.21804	5.07954	8.03898	7.80933	8.19411	8.61813	8.45962	8.26073	9.12458	9.06235	8.97927	9.08935	8.73447	9.19756	9.45066	9.52301	9.40162	9.37785	9.35317	9.46276
VIT_02s0025g03630	0.228461	0.113811	0.209126	0.342123	0.316191	0.385791	0.564837	0.40878	0.409335	0.276472	0.314073	0.44365	0.520964	0.666384	0.570681	0.771315	0.771011	0.686538	0.743046	0.882052	0.810583	1.03605	1.08449	1.08915
VIT_02s0025g03640	0.0186655	0.0185461	0.0359538	0.08918	0.117197	0.193762	0.0535806	0.0611596	0.114123	0.0336647	0	0.0601348	0	0	0	0	0.020943	0	0	0	0	0	0.0437961	0
VIT_02s0025g03650	0	0	0	0.016041	0.123045	0.116383	0.0337855	0.079904	0.0511413	0	0.027545	0	0	0	0	0	0	0	0	0	0	0	0	0.0176734
VIT_02s0025g03660	6.25996	5.49723	5.63933	6.3099	6.43509	6.28612	5.53027	5.86924	5.59847	5.52417	5.60281	5.41666	4.65518	4.88761	5.19895	4.87555	5.00542	4.84016	4.78159	4.84186	4.88442	5.15817	5.08919	5.30307
VIT_02s0025g03680	0.572536	0.397368	0.276893	0.750787	0.597474	0.609148	0.408945	0.490555	0.293539	0.204481	0.22672	0.132357	0.301768	0.362455	0.345162	0.442855	0.646962	0.388118	0.598434	0.424697	0.379467	0.741163	0.572459	0.530386
VIT_02s0025g03720	1.26489	1.32429	1.23846	1.17991	1.56929	1.37017	1.04092	1.44308	1.49	0.554435	0.69904	0.785854	0.311105	0	0.188775	0.183184	0.058609	0.458756	0.235423	0.288407	0.118136	0.127309	0.335926	0.110666
VIT_02s0025g03730	0.278787	0.234503	0.229124	0.0493453	0.404082	0.177252	4.16909	4.01106	3.63856	3.25808	3.22318	3.05591	1.91794	1.94083	2.21163	2.21652	2.08118	1.97335	1.60725	1.41191	1.77494	1.35247	1.22992	1.29725
VIT_02s0025g04130	3.00166	3.27376	3.22482	3.68738	4.09676	3.89916	4.57024	4.3862	4.91411	4.44286	4.60733	4.21446	3.04487	2.96107	3.3321	3.02057	2.84595	2.99566	3.46681	3.59779	3.95302	2.86451	3.78601	3.5845
VIT_02s0025g04170	2.97761	2.67988	2.72909	3.32497	3.47149	3.3301	3.46443	3.15561	2.95927	3.09508	2.79815	2.6667	2.76753	2.68141	3.06174	2.66326	2.52927	2.89062	4.14726	4.34768	4.28775	4.23268	4.14915	4.18625
VIT_02s0025g04180	2.24778	2.03891	2.01157	2.71182	2.50626	2.63559	2.69008	2.24209	2.22834	1.19196	1.1675	1.45259	1.00737	1.61266	1.59074	1.54226	1.23832	1.46393	1.93908	2.3419	2.54706	2.88378	2.40536	2.68227
VIT_02s0025g04200	3.32676	2.97864	3.21043	3.65722	3.19218	3.42664	3.33272	3.4093	3.24149	2.90746	2.94431	2.86713	2.34538	2.44706	2.34927	2.48356	3.05846	2.56232	2.65171	2.54167	2.81367	2.56261	2.54878	2.58481
VIT_02s0025g04210	1.85489	1.579	1.53224	1.77886	1.6544	1.99178	3.42997	3.15192	3.16951	2.88629	2.6554	2.5883	1.71957	2.0138	2.13681	1.95245	1.5924	1.94335	2.2532	2.21986	2.33561	1.96502	2.02481	2.21042
VIT_02s0025g04230	0.905991	0.456373	0.358646	3.73411	1.6859	0.734188	0.0489963	0.816447	0.0918824	0	0.577057	0	0	0.190933	0.10939	0.384218	0.128887	0.144662	0.0703056	0	0.0677528	0.142698	0.135524	0.0633986
VIT_02s0025g04270	0.581301	0.76917	0.350188	4.34581	1.55325	0.999864	0.0824957	0.668403	0.291659	0.0898475	0.676653	0	0.157695	0.0844222	0	0.333329	0.16272	0.18238	0.0600975	0.0600246	0.057908	0.0625055	0.170998	0.156778
VIT_02s0025g04280	4.31438	3.7792	3.93058	4.76341	4.15878	4.37956	8.80798	8.59517	8.05216	7.3378	7.48619	6.9762	7.43463	7.30199	7.85098	8.64232	8.3643	8.40848	8.44746	8.3809	8.38254	8.27444	8.51721	8.32256
VIT_02s0025g04300	5.38789	3.4945	4.21868	5.77327	4.64065	5.03197	10.4599	10.2456	9.7348	8.63988	8.84416	8.34822	8.90043	8.80195	9.28475	10.3561	9.80448	9.87934	10.223	10.1778	10.0905	10.0864	10.3093	10.1522
VIT_02s0025g04310	4.82979	3.25683	3.68254	5.54603	4.36761	4.74987	9.77385	9.54753	9.01196	8.33255	8.50779	7.96745	8.46835	8.41908	8.87663	9.71819	9.35241	9.4017	9.32638	9.26653	9.28852	9.23147	9.42896	9.25173
VIT_02s0025g04420	4.48708	4.04105	4.08407	4.82548	5.31976	5.04306	0.65057	0.760975	1.22899	0.857201	0.659393	0.59652	0.474037	0.43847	0.746644	0.467762	0.665751	0.539852	0.193144	0.170169	0.331837	0.22374	0.646213	0.312231
VIT_02s0025g04460	5.29858	5.40364	5.78136	5.75692	6.97959	6.84712	4.5603	4.53745	4.93654	4.84825	5.06831	4.37244	5.05209	4.91109	4.18121	4.68639	3.93851	4.48716	4.09085	4.19706	4.97558	3.24391	4.41983	4.62645
VIT_02s0025g04480	0.581883	0.544332	0.350566	1.6733	1.28083	0.936577	0.0210958	0.0827067	0	0.0899535	0	0.081331	0.0810971	0.084522	0.0937993	0	0	0	0	0.0600961	0.057977	0	0	0
VIT_02s0025g04540	4.26623	4.12449	3.89949	4.13827	3.92229	3.86446	4.65453	4.43715	4.37193	3.90319	4.08895	3.98826	3.42041	3.3721	3.39535	3.46167	3.48993	3.51391	2.88838	2.90085	3.08192	2.97325	3.11443	3.10981
VIT_02s0025g04550	4.27587	5.04163	5.35458	3.99954	4.43399	4.26612	5.17464	4.90773	4.49316	5.24977	5.02487	4.7864	4.2868	3.47256	4.51249	3.4108	4.41483	2.95514	1.83137	2.13431	1.73747	1.06728	2.02596	1.36617
VIT_02s0025g04580	6.07455	6.26987	6.18449	5.80377	5.74088	5.62433	6.01421	5.96216	6.13209	6.2464	6.13887	6.16419	5.76484	5.64501	5.67987	5.73269	5.88502	5.73888	5.75542	5.70354	5.75421	5.44052	5.59168	5.65846
VIT_02s0025g04650	0.243371	0.26313	0.263027	0.148569	0.152167	0.167991	0.10184	0.0764363	0.0944075	0.149947	0.106352	0.0807849	0.102765	0.141066	0.118724	0.102778	0.0754708	0.0497588	0.0555746	0.0680187	0.0535468	0.070822	0.0671773	0.091156
VIT_02s0025g04660	3.89162	3.4379	3.24862	4.64053	4.28985	4.3575	6.07409	5.87171	5.56494	5.05939	5.08541	5.37011	5.71768	6.21077	6.0753	6.0815	5.98806	6.3354	6.93849	6.89859	7.00115	7.03438	6.87953	7.01172
VIT_02s0025g04720	4.79735	4.82598	5.36896	4.33999	4.98459	4.76837	9.67437	9.68318	9.9215	10.2867	10.0249	9.87832	9.01294	8.75389	9.1855	8.85122	8.78954	8.71856	9.63116	9.39115	9.46593	8.6378	9.08087	9.08466
VIT_02s0025g04730	0.509525	0.169082	0.0785626	0.58466	0.459818	0.932935	4.8914	4.76145	4.48678	3.35021	3.60872	3.63484	3.23628	3.25217	3.90652	3.76447	4.31047	3.76328	4.1396	4.05421	4.14092	3.7206	4.08616	3.96661
VIT_02s0025g04870	3.88641	3.10555	3.29719	4.17424	4.12666	3.98873	2.41068	2.50473	3.05917	2.47124	3.20743	2.65883	3.03146	3.0357	3.02128	3.10752	3.25693	2.79184	2.81929	2.75839	2.74751	3.00463	3.35921	3.08714
VIT_02s0025g04880	6.29047	5.87957	5.9568	6.69741	6.7469	6.87887	7.50644	7.38326	7.30066	7.11762	7.03698	7.04694	7.31567	7.32889	7.65869	7.72003	7.83858	7.87754	7.53742	7.56617	7.63035	7.32425	7.58096	7.47745
VIT_02s0025g04890	3.4698	3.20268	3.35928	3.99659	4.25211	4.15298	5.0876	4.99227	4.90163	4.62757	4.75699	4.73492	5.02993	4.922	5.07443	5.29384	5.48166	5.42689	5.09467	5.16431	5.27963	5.05864	5.31695	5.12228
VIT_02s0025g05110	0.816762	0.739201	0.72478	2.16505	2.00939	2.08771	1.06213	1.06739	0.780212	0.427742	0.318741	0.564254	0.162599	0.231782	0.414294	0.460322	0.67079	0.290067	0.489749	0.626783	0.559522	1.60827	1.31636	1.25774
VIT_02s0025g05130	1.54276	1.22197	1.15637	1.70623	1.62277	1.71363	1.21085	1.11342	1.20635	1.25561	1.29054	1.30873	1.36392	1.62109	1.63113	1.80149	1.63207	1.86846	1.8154	1.6309	1.78181	2.02305	1.80634	1.90105
VIT_02s0033g00130	5.34223	5.0515	4.91159	5.2787	5.41721	5.07795	5.63545	5.7306	6.25869	6.43911	6.54001	6.33707	6.36582	6.30185	6.86214	6.31614	6.21014	6.2116	6.88566	6.80419	6.87686	6.3002	6.6517	6.62283
VIT_02s0033g00380	0	0	0	0	0	0	7.5605	7.71685	7.70478	7.35334	7.61618	7.33324	6.75798	6.67822	7.05271	6.44438	6.99725	6.84056	7.28645	7.20075	7.32508	6.72827	6.98249	7.05373
VIT_02s0033g00390	0.081327	0.0808177	0	0	0	0.0504146	8.29109	8.1774	8.1717	8.07903	8.06377	7.98516	7.44425	7.42647	7.76332	7.24091	7.44012	7.46806	7.86333	7.78837	7.85517	7.21574	7.46568	7.62248
VIT_02s0033g00410	0	0	0	0	0	0	7.30236	7.2747	7.01986	6.50963	6.74808	6.55599	5.43303	5.44701	5.71797	5.21228	5.57103	5.55739	5.34411	5.30145	5.42376	4.75178	4.93223	5.17329
VIT_02s0033g00450	0.2063	0.0540619	0.103629	0.15434	0.137373	0	7.33837	7.14092	7.16474	7.07369	7.03454	6.87892	6.35922	6.20415	6.58956	6.20477	6.36439	6.43427	6.14535	6.09483	6.19219	5.6961	5.71011	5.99777
VIT_02s0033g00850	0	0	0	0.0215185	0.028489	0	0.221074	0.173211	0.341121	0.474532	0.473647	0.263772	0.232682	0.449171	0.606779	0.882795	0.92293	0.86136	0.174926	0.102416	0.145853	0.229616	0.305765	0.300914
VIT_02s0033g01380	4.82584	3.89709	3.9735	5.07435	5.22353	4.81625	5.35212	6.08961	5.93539	6.31871	6.10862	6.06718	4.25542	3.75854	4.65674	3.8191	4.42958	4.10791	3.86718	4.18556	4.16919	3.73738	4.406	4.17429
VIT_02s0087g00070	0.411915	0.489634	0.466497	0.368946	0.297865	0.337044	0.358153	0.313133	0.327923	0.292786	0.330573	0.357293	0.265705	0.292781	0.238473	0.297905	0.315331	0.233014	0.343892	0.308447	0.358955	0.321207	0.324428	0.321248
VIT_02s0087g00170	2.14502	2.27769	2.14585	1.82755	1.82402	1.68429	1.29175	1.246	1.23551	1.20701	1.16286	1.24027	0.863858	0.753438	0.778853	0.720683	0.912263	0.672716	0.371095	0.37069	0.343887	0.312144	0.375635	0.344208
VIT_02s0087g00330	0.991424	0.462167	0.668288	1.83521	1.82536	1.73581	3.29554	2.77512	3.26587	3.22302	3.07239	2.9347	3.83629	3.90285	4.27668	4.12081	4.34572	4.15462	3.6796	3.57417	3.56383	3.54339	3.96307	3.73883
VIT_02s0087g00370	1.59533	1.06094	1.01391	2.75224	2.52921	2.23081	0.0604828	0.185487	0.0462827	0	0	0	0	0	0	0.0359244	0.0653359	0	0	0	0.067191	0	0	0
VIT_02s0087g00420	1.47846	1.55989	1.29129	1.35586	1.06581	1.01287	1.22115	1.07953	1.05995	1.02895	1.03214	1.12238	1.04833	1.14733	1.07938	1.31752	1.28349	1.13855	1.00446	1.20903	1.03567	1.30812	1.27604	1.39233
VIT_02s0087g00580	0.851736	0.978788	0.831599	0.838389	0.773732	0.856535	2.87467	3.06328	2.66883	2.34028	2.24374	2.47398	0.767579	0.665722	0.521278	0.275902	0.331317	0.628839	0.427498	0.389595	0.413681	0.281446	0.493784	0.456616
VIT_02s0087g00610	0.910332	0.902414	0.999039	0.818305	0.989744	0.856331	1.5407	1.65578	1.60266	1.8808	1.78387	1.69243	1.36788	1.26804	1.38518	1.17981	1.38225	1.22571	1.43919	1.23254	1.24395	0.931209	1.10315	1.14289
VIT_02s0087g00630	3.85591	4.2792	4.36439	3.35875	3.51252	3.54031	4.91638	5.06294	4.81647	5.08033	4.69543	4.97779	2.82098	2.18543	3.21953	2.12326	3.72635	2.28955	1.93585	1.85619	1.92428	0.650554	1.96067	1.274
VIT_02s0087g00710	4.84748	4.87531	4.43031	5.36388	5.02588	4.78608	5.11428	5.7008	5.64149	5.58401	5.60578	5.60286	4.14419	3.98362	4.26608	3.3722	3.57657	3.65387	2.58341	2.50395	3.02207	1.94306	3.32841	2.98468
VIT_02s0087g00750	4.24179	3.47156	3.54761	4.75667	4.91268	4.67466	2.12416	2.0827	2.32578	1.8056	1.88164	2.00916	1.5716	1.11789	1.83229	1.1495	1.25451	1.56324	0.650477	0.512719	0.929826	0.775358	2.19134	1.63282
VIT_02s0087g00780	7.52269	7.47989	7.1253	7.85154	7.43273	7.57864	8.95748	9.02542	9.05567	8.68239	8.68646	8.65118	8.43151	8.62179	8.9749	8.81874	8.66499	8.98428	8.81556	8.8324	8.85085	8.88368	8.8999	8.94345
VIT_02s0087g00790	2.91381	2.78429	2.86571	2.88154	2.89382	2.93394	4.09374	3.95696	3.99236	4.46855	4.37751	4.28029	4.82734	4.95431	4.79416	4.85896	4.60795	4.84829	4.85463	4.86526	4.74183	4.78998	4.74524	4.80422
VIT_02s0087g00840	1.50181	0.920231	0.869632	2.70911	2.68798	2.71669	0.830984	1.00396	0.373105	0.175027	0.124451	0.158686	0.0812894	0.145151	0.224475	0.270852	0.593869	0.279937	0.118205	0.0749146	0.206823	0.180554	0.22453	0.229984
VIT_02s0087g00910	1.02203	1.00637	1.78436	0.9517	1.18887	1.05349	1.15867	1.4267	1.3945	1.64147	1.96692	1.62614	5.28369	5.5437	5.28135	4.88204	4.17676	4.57246	6.01487	6.27462	6.49375	5.92491	5.25129	5.3498
VIT_02s0087g00930	0.258303	0.238571	0.285938	0.78557	0.649374	0.84433	4.61041	4.39315	3.74099	1.68477	1.62676	2.07188	2.61159	3.06792	2.9836	3.54971	3.41097	3.57464	3.49123	3.38364	3.51595	3.48945	3.57796	3.26023
VIT_02s0109g00230	0.794078	0.838389	0.866555	0.997877	1.01114	1.15764	3.55755	3.22736	3.05066	2.96503	2.99	2.92385	2.72163	2.76774	2.71102	2.75572	2.871	2.81959	3.03951	3.00885	3.14699	2.82843	2.9803	2.9414
VIT_02s0154g00010	2.47141	2.29299	1.88861	2.31609	3.05241	2.78055	1.18413	1.64093	1.80881	0.999272	1.03326	0.536307	0.292148	0.303602	0.0911163	0.324871	0.659983	0.335566	0.366606	0.168436	0.2618	1.05351	0.793795	0.706704
VIT_02s0154g00260	4.94078	4.8534	5.00327	4.49604	4.53973	4.78837	1.89677	2.24406	1.71883	1.08227	1.04619	1.09596	0.033693	0.0351403	0.0196676	0.0127289	0.0233029	0	0	0	0.0120371	0	0.0123269	0.0112494
VIT_02s0154g00300	0.761696	1.30059	1.32555	0.942243	2.45062	1.46267	1.00139	0.347203	0.255754	0.973961	0.500242	0.341915	0	0	0.107616	0.536077	0.24337	0.697931	0	0.0690667	0	0	0.255402	0
VIT_02s0154g00310	0.191056	0.116913	0.0770771	0.610664	0.490455	0.700625	0.0168605	0	0	0.0722345	0	0	0	0	0	0	0	0	0	0	0	0	0	0
VIT_02s0236g00020	0.601773	0.197775	0.147257	1.00991	0.566094	0.860907	0.106657	0.167283	0.43355	0	0.321566	0.240324	0.239669	0	0	0.239697	0	0.06606	0.0626318	0.0625559	0	0	0	0.056464
VIT_02s0236g00030	0.750254	0.110669	0.159147	1.40619	1.3877	1.52105	0	0	0	0	0	0	0	0	0	0	0	0	0	0	0	0	0	0
VIT_02s0236g00060	0.493344	0.243823	0.147613	1.06278	1.37279	0.788549	0.387032	0.387512	0.495713	0.0938266	0.459936	0.0848436	0.24023	0	0	0.240259	0.0588279	0.190196	0.0627875	0	0	0.0653009	0.0619344	0
VIT_02s0236g00150	0.954706	0.988294	0.786817	0.768492	0.972314	0.968776	1.12166	1.21583	1.3559	1.45603	1.44215	1.37952	1.16978	0.997057	1.12769	0.991852	1.0221	0.993633	1.23237	1.14211	1.18533	0.819909	1.01644	0.898641
VIT_02s0241g00020	3.13692	3.02426	2.88034	3.26221	3.31978	3.28709	1.85697	1.89297	1.99061	1.47278	1.15839	1.55863	1.02331	1.03198	1.25181	1.15087	1.49124	1.08372	1.1515	1.04182	1.28826	1.89175	1.78845	1.58028
VIT_02s0241g00050	3.19505	3.32781	3.27857	2.74214	2.92899	2.97115	1.02996	1.07135	0.939813	0.962083	1.35056	1.19628	0.423149	0.32984	0.526064	0.376605	0.40734	0.270462	0.0591356	0.188146	0.215548	0.213751	0.185911	0.351657
VIT_02s0241g00060	2.58327	2.88394	2.86913	2.70449	2.8214	2.88336	2.59952	2.70435	2.75621	3.06299	2.7849	2.92254	2.93583	2.95691	3.25369	2.70817	2.88402	2.48159	3.36766	3.0951	3.11118	2.5175	2.66888	2.79729
VIT_02s0241g00110	1.28308	1.51567	1.51758	1.33918	1.55648	1.6251	2.00907	1.93048	2.07559	2.49116	2.41514	2.30104	2.08104	2.07918	2.21921	2.19795	1.99573	2.13921	2.38514	2.40066	2.34676	2.2359	2.17801	2.37031
VIT_03s0017g00180	0.00868831	0.038446	0.0209561	0.0420538	0.0609884	0.103109	0.0877124	0.0637737	0.234625	0.14279	0.153401	0.0421054	0	0.0365756	0.00822508	0.207944	0.0242588	0.116643	0.0156033	0.0462562	0	0.010846	0.0506671	0.0140441
VIT_03s0017g00250	0.0569846	0.356378	0.108455	0.10958	0.210507	0.626258	0.303497	0.0935461	0.870045	0.5958	0.347215	0	0.0917322	0.185241	0	1.52167	0.445648	0.595125	0.133176	0.254801	0.188611	0.0708459	0.466184	0.0614268
VIT_03s0017g00650	3.83285	3.50065	3.5689	4.24264	4.52419	4.17783	4.04055	4.34017	4.16316	4.35093	4.29867	4.18878	4.06808	4.06096	4.29823	4.12591	4.23216	4.15551	4.73506	5.00326	5.04839	4.92683	4.93615	5.02223
VIT_03s0017g00920	0.0468187	0.0311808	0.0304153	0.21601	0.263112	0.147802	0.058074	0.0261363	0	0.0563995	0.0265368	0	0	0	0	0	0	0	0	0	0	0	0.037065	0
VIT_03s0017g01010	0.129938	0.101423	0.0361386	0.299538	0.331821	0.373401	0.0733562	0.0614713	0	0.0271335	0	0.0244813	0	0.0254615	0	0.0274353	0.0335361	0.0284379	0	0	0.0259513	0.0464291	0.0698023	0.0481205
VIT_03s0017g01040	1.7814	2.0007	2.21474	1.38676	1.49078	1.49	1.96798	2.15608	1.79088	2.45288	2.0401	2.0636	0.835419	0.485976	0.99192	0.322349	0.766849	0.318027	0.259025	0.213623	0.161372	0.0183424	0.16506	0.092675
VIT_03s0017g01210	10.0162	9.81567	9.91156	9.90416	9.91878	9.99306	6.46666	6.31976	6.91273	7.58125	7.6989	6.99744	7.85344	7.56222	7.28996	7.76654	7.15641	7.19984	6.17618	6.60749	6.43179	7.38033	6.41307	6.75748
VIT_03s0017g01230	0.0451605	0.0300707	0.0509465	0.149252	0.159756	0.176322	0.00317023	0	0.0120327	0	0	0	0	0.0257687	0	0.00931487	0	0	0.00914696	0.0272353	0	0.0283743	0.0179847	0.0880578
VIT_03s0017g01290	1.73157	2.34359	1.99039	1.64593	1.75923	1.57362	2.0451	1.98607	2.07203	2.48162	2.47082	2.40862	3.14199	3.31343	3.74179	2.50208	2.81096	2.38177	2.06145	1.9436	2.1181	1.02881	1.99091	1.68826
VIT_03s0017g01300	0.0230358	0.00657674	0.00961026	0.0209637	0.145471	0.0675586	0.00823821	0.00550512	0.00261881	0.00899315	0.00279776	0.0027081	0.0027001	0.00843571	0.00313645	0.00202581	0.00372013	0.00419798	0.00397566	0.00198674	0.00573833	0.00207059	0.0019616	0.00714503
VIT_03s0017g01380	0.102021	0.0476804	0.0616945	0.357866	0.354327	0.288326	0.0627496	0.0267918	0	0.0146683	0.0136652	0.0132289	0.01319	0.0542726	0.0304644	0.0584351	0.0360705	0.0406457	0.0760357	0.0759441	0.0279181	0.0301595	0.037991	0.034697
VIT_03s0017g01400	1.2257	1.36462	1.36185	1.88405	2.53797	1.64024	2.21903	2.75283	2.5191	2.5651	2.46482	1.88984	1.24955	0.92485	1.67842	0.896201	1.25371	0.886193	0.97997	0.883261	0.793057	0.526173	1.2229	0.542412
VIT_03s0017g01450	2.84297	2.80511	2.72522	3.27321	3.58578	3.36522	3.19623	3.7356	3.52382	3.68798	3.42371	3.0455	1.59089	1.2326	1.80938	1.28545	1.5271	1.37986	0.965558	0.990509	0.805305	0.489624	1.64283	0.790903
VIT_03s0017g01460	5.63844	5.46527	5.51607	5.90233	6.08066	5.95007	5.95492	6.05256	6.10935	5.90504	5.95721	5.54494	4.69805	4.5769	4.90379	4.57697	4.52935	4.5779	4.49552	4.66486	4.65177	4.21859	4.99097	4.7211
VIT_03s0017g01940	4.69248	4.03399	4.17704	4.9735	4.73336	4.62366	3.16749	4.07651	4.53646	4.25855	4.43679	4.08037	3.5187	2.80178	3.1741	3.13063	3.33043	3.27181	2.61975	2.79767	2.64687	2.9597	3.35912	3.128
VIT_03s0017g01990	2.99674	1.1709	1.29109	2.47164	2.01452	1.87598	0.888709	1.61565	1.35844	1.12067	1.10738	1.19784	0.434941	0.483107	0.59548	1.08521	1.29563	0.864729	0	0	0.0296909	0.0320731	0.0601755	0
VIT_03s0017g02110	2.12122	1.29125	1.67503	2.19808	2.07185	1.84153	0.328648	0.569924	0.563797	0.921383	0.974496	0.837937	0.468273	0.445746	0.672638	0.524352	0.588163	0.58214	0.358875	0.343287	0.271645	0.258208	0.510342	0.326613
VIT_03s0017g02240	0.0866449	0.106849	0.0214703	0.203575	0.215245	0.273542	0.00923729	0.0366506	0	0.0399177	0	0.0711848	0	0	0	0	0	0	0	0	0	0.0276238	0	0.0474173
VIT_03s0017g02260	8.5115	7.83037	7.53351	9.23636	9.22432	9.00927	2.75506	3.18538	2.83928	1.79578	1.82736	1.77708	1.10471	0.870256	1.1664	1.87906	1.79105	1.75534	0.791219	1.13527	1.5286	1.02447	0.898768	1.07318
VIT_03s0038g00030	1.29402	1.36583	1.38057	1.12902	1.11787	1.049	2.19399	2.05703	2.02025	1.94284	1.92	2.03226	2.07896	2.06485	1.95785	2.07424	2.05732	2.06495	2.07627	2.14795	2.14788	2.12404	2.20154	2.18643
VIT_03s0038g00270	3.9067	4.04504	4.155	3.63144	3.90318	3.62065	4.0515	3.99475	3.67495	3.30571	3.37191	3.56696	1.89801	1.52169	1.72564	1.32878	1.9899	1.18141	0.576489	0.488914	0.579159	0.21298	0.862425	0.41562
VIT_03s0038g00340	4.20776	4.10099	4.36478	3.28245	3.68129	3.72164	1.95489	2.19208	2.47842	2.50998	2.25775	2.7238	2.36306	2.0338	2.15241	1.75159	1.73643	1.82512	1.98864	1.88176	2.00722	1.6981	1.76667	1.63982
VIT_03s0038g00350	1.18845	1.25442	1.15387	1.1105	1.00814	0.891644	1.71232	1.65169	1.45116	1.65045	1.52024	1.60093	0.955264	0.861961	1.02028	0.884089	0.85422	0.767548	0.589142	0.552212	0.723347	0.399082	0.485033	0.481558
VIT_03s0038g00440	5.43493	5.25342	5.43752	5.35765	5.11897	5.1663	4.40928	4.61163	4.5483	4.23584	4.14203	4.12341	3.12278	2.5762	3.26995	2.80429	3.6377	3.06517	2.67731	2.26593	2.33727	1.86672	2.43356	1.89517
VIT_03s0038g00490	5.26224	4.97138	5.01871	5.52024	5.82921	5.83711	4.52344	4.80713	4.77138	4.78486	4.54239	4.5946	2.90722	2.8322	3.25581	2.70522	3.15883	2.93098	2.96307	3.05513	3.05087	2.40524	2.87253	2.67185
VIT_03s0038g00660	1.6859	1.51296	1.82278	1.02909	1.61653	1.65302	1.27949	1.1978	1.60238	1.78977	1.94101	1.96314	3.09881	3.16467	3.08079	3.20997	2.92702	3.14871	3.18173	2.96537	3.16933	2.88704	2.94935	3.02605
VIT_03s0038g00670	6.79013	6.58359	6.27028	6.73039	6.7123	6.02591	5.38534	5.78729	5.40299	5.8221	5.62126	5.59126	3.40636	3.64203	3.41507	3.13778	2.90063	3.00649	3.38189	2.96622	3.46621	3.03481	2.86927	3.24458
VIT_03s0038g00760	7.46948	7.31954	7.21409	7.59938	8.05063	7.7262	8.48118	8.74387	8.83502	8.71806	8.91588	8.50054	7.59525	7.55882	7.72652	7.7329	7.71441	7.63258	7.54978	7.85613	7.83117	7.6892	7.90596	7.89271
VIT_03s0038g00930	0.967782	1.4169	1.32248	0.690015	0.330021	0.854789	0.0196042	0	0.073255	0.309204	0.289954	0.147607	0.147192	0.153264	0.0873199	0	0	0.170328	0	0	0.053926	0.168035	0	0
VIT_03s0038g00940	4.4896	4.76763	5.01713	4.32964	3.66194	4.41339	4.48336	4.08178	3.8345	4.547	4.11883	3.96886	1.97654	1.95144	1.85288	2.08153	2.05033	1.77774	1.50592	1.38298	1.19186	0.309672	0.824705	0.90229
VIT_03s0038g00950	1.31891	1.681	1.69355	0.702555	0.687591	0.958173	1.37601	0.889186	1.31315	1.51516	1.15436	0.93157	1.78058	1.49334	1.93723	1.23706	2.02475	1.20101	1.50852	1.39952	1.191	1.00986	1.30204	0.834988
VIT_03s0038g01050	0.463833	0.37793	0.400875	1.38365	1.20267	1.1482	1.40199	1.09199	0.718409	0.358451	0.259426	0.723778	0.131009	0.179202	0.198182	0.525776	0.478248	0.735885	0.0496409	0.0817122	0.182469	0.256225	0.0963194	0.184554
VIT_03s0038g01320	1.03233	1.01719	1.05727	0.88683	1.05518	0.92818	1.1018	1.10106	1.12871	1.34273	1.35335	1.32645	0.928752	0.84662	0.919823	0.785589	0.830951	0.750256	0.789418	0.577416	0.71939	0.575777	0.59561	0.628295
VIT_03s0038g01350	2.51473	2.28314	2.5521	2.2582	2.43967	2.38804	1.61369	1.18405	1.04123	0.372689	0.455647	0.833083	0.391406	0.257172	0.172146	0.756734	0.852345	0.886307	0.402044	0.544529	0.401067	1.58843	1.17399	0.916837
VIT_03s0038g01380	5.12953	5.08201	4.79525	4.65658	4.6686	4.56824	6.25179	6.10941	5.9477	5.97552	5.97369	5.9868	5.79026	5.82413	5.87924	6.02221	5.80549	6.0617	6.26248	6.39929	6.18065	6.57249	6.48394	6.48442
VIT_03s0038g01410	2.66297	3.11829	3.20917	1.8686	1.93587	2.21662	2.21547	2.28931	1.63559	1.08113	0.465694	0.619535	0.0933563	0.315156	0.208303	0.745827	1.33356	0.744954	0.167476	0.0692564	0.0991066	0.329138	0.395716	0.207923
VIT_03s0038g01650	2.68917	2.95671	2.8474	2.98447	3.5593	3.25129	3.53149	3.74771	3.69249	3.87833	3.78701	3.63828	2.47495	2.43507	2.44956	2.2826	2.34654	2.21741	2.64525	2.52337	2.76288	2.05075	2.6715	2.51969
VIT_03s0038g01830	3.69696	4.87705	5.34937	2.84462	4.34232	3.3133	3.11958	2.64133	2.10678	2.32404	2.08261	1.89112	2.53341	0.894986	2.32373	1.81931	3.89229	1.65336	0.135891	0.0597402	0.113053	0.216072	0.0781413	0.156059
VIT_03s0038g01930	8.81725	8.94853	8.91164	9.26019	9.29923	9.33093	11.8148	11.7948	11.8148	12.5074	12.1862	11.951	10.8285	10.5503	10.9887	10.7947	10.4444	10.7308	11.0073	10.7994	10.7449	10.3955	10.5998	10.6108
VIT_03s0038g02110	0.0929325	0.110135	0.0184825	0.0553304	0.11966	0.0689642	1.75024	1.38693	1.17747	0.974557	0.991757	1.1061	0.308613	0.124996	0.070915	0.257222	0.219548	0.203869	0.089338	0.0674351	0.0861146	0.0702149	0.0447404	0.0205794
VIT_03s0038g02140	0.110715	0.0560628	0.0865483	0.434583	0.457555	0.371264	0.354019	0.196464	0.309759	0.100716	0.129972	0.363766	0.377323	1.52863	0.773729	2.3295	1.99044	1.76803	0.7149	0.932272	0.962984	2.30626	1.44257	1.62479
VIT_03s0038g02170	3.54523	4.05618	3.85808	3.21793	3.63323	3.38921	3.02685	2.78448	2.84153	2.94073	2.42402	2.76323	1.74402	1.71894	2.26243	1.62675	2.25292	1.58799	2.82292	2.7943	2.99185	2.13984	2.64804	2.39161
VIT_03s0038g02190	5.39302	5.69234	5.13794	5.23377	5.24144	5.1384	4.23669	4.58	4.79954	4.82783	4.95296	4.77871	4.48089	3.81441	4.44746	3.61077	3.70075	3.61878	2.91702	2.86153	2.60594	2.15236	2.41488	2.15503
VIT_03s0038g02230	7.34702	7.44729	7.25287	6.83202	7.24231	7.04362	4.09355	4.18632	3.9716	4.11333	3.69877	3.83105	2.59506	1.66388	2.31882	1.82169	2.5129	1.80818	2.13124	1.87139	1.68579	1.37485	1.4081	1.29915
VIT_03s0038g02280	3.79218	3.98627	3.81172	3.78559	4.1362	4.12754	4.46258	4.08925	4.06197	3.66965	3.78786	3.73212	3.87483	3.96986	4.28286	3.99571	3.83453	3.97733	4.43015	4.41785	4.56695	4.26309	4.59646	4.4732
VIT_03s0038g02390	2.12077	1.70737	1.8847	3.57414	3.94073	3.9765	2.20128	1.85068	1.36549	1.14132	1.00192	1.3953	2.18931	2.42275	2.29635	2.21974	2.17658	2.26096	2.35997	2.50321	2.36307	2.51558	2.39091	2.60353
VIT_03s0038g02400	3.9022	3.87361	3.73623	3.45058	3.28028	3.28706	1.12884	1.2961	1.4679	1.08026	0.946935	1.26321	1.15654	0.828578	1.21556	0.942633	1.53772	0.840617	0.609124	0.532605	0.559268	0.394122	0.515877	0.424242
VIT_03s0038g02880	0	0	0	0	0	0	1.62838	1.04408	0.642284	0.599019	0.163281	0.158321	0.548513	1.21872	1.52655	1.49653	0.845543	0.8556	0.595556	0.32793	1.10309	0.846368	0.324212	0.619517
VIT_03s0038g02980	0.0571825	0.0318433	0.0433017	0.0862336	0.0818705	0.084893	0.302287	0.200872	0.511949	0.450501	0.365398	0.260906	0.242455	0.176136	0.151284	0.253601	0.177801	0.191988	0.255918	0.337835	0.350645	0.568185	0.422522	0.478052
VIT_03s0038g03130	0.693239	0.710231	0.936224	0.882491	1.00979	1.32956	4.82364	4.54915	4.2032	4.62142	4.36828	4.13024	5.10513	5.20094	5.33149	5.77586	5.68514	5.6909	5.61919	5.71685	5.59006	5.40646	5.76098	5.53342
VIT_03s0038g03180	1.03896	1.05376	1.08318	0.713109	0.706821	0.725171	0.804924	0.895184	0.755129	0.84665	0.960977	0.827016	0.406401	0.378897	0.346413	0.244414	0.322042	0.244809	0.362595	0.341383	0.380441	0.324995	0.337529	0.3012
VIT_03s0038g03190	0.894542	0.705615	0.983361	0.328884	0.473367	0.126465	0.355081	0.39012	0.914838	0.420689	0.171363	0.513255	0.840886	0.652174	0.190813	1.09844	1.03455	0.604709	0.620947	0.237653	0.427886	0.50582	0.339375	0.52962
VIT_03s0038g03400	2.93281	2.52222	2.36912	4.59583	3.73109	4.04811	1.95408	2.14969	2.56881	2.33566	2.63245	2.17429	2.68332	2.12908	2.99386	3.70345	2.27901	2.93635	3.65947	3.79807	3.05481	3.29756	3.91574	3.73068
VIT_03s0038g03410	3.85199	3.26629	3.44254	4.73617	4.5599	4.08324	2.37608	3.26359	2.7937	3.28668	2.89089	2.87257	0.533753	0.514225	0.760002	0.666911	0.47056	0.46176	0.318813	0.253517	0.276979	0.228504	0.406168	0.168122
VIT_03s0038g03430	6.04581	6.74567	6.53072	6.40321	6.92337	6.75725	7.73453	7.38118	7.21331	6.66011	6.88051	6.5438	5.23262	5.27806	5.89829	5.27553	5.50176	5.19066	3.97564	4.15704	4.69596	3.45421	4.90955	4.20944
VIT_03s0038g03530	7.41891	7.34936	7.29805	7.61556	7.9063	7.65225	7.25097	7.86408	7.96453	8.12071	8.2682	7.93741	7.20457	7.0687	7.59009	6.85585	7.2435	6.89257	5.13806	5.21407	5.54989	5.0212	5.62405	5.46299
VIT_03s0038g03570	2.51943	2.39361	2.20172	3.04601	2.81558	2.60859	8.20307	7.49934	7.52507	7.14373	6.97103	6.84054	6.67227	6.83583	6.90251	6.97074	6.52974	6.78126	6.84518	7.17336	7.18189	7.00165	7.01801	7.08578
VIT_03s0038g03800	3.95035	3.88992	3.85022	4.37018	4.47931	4.27747	4.57445	4.84736	4.92708	5.02766	4.88286	4.74111	3.08529	2.94082	3.30623	3.19305	3.35528	3.20774	3.03519	3.12955	3.16484	2.61543	3.29478	2.95632
VIT_03s0038g03850	1.83074	1.98963	2.08189	2.06472	1.4575	1.9326	4.66038	4.32376	5.05578	5.66731	5.40917	5.19492	6.12927	6.04758	5.72174	5.73568	5.3646	5.68133	6.16998	6.2591	5.98991	6.13672	6.00669	6.14791
VIT_03s0038g03860	7.3861	7.04489	7.34744	7.09806	7.10616	7.03421	7.35564	6.80035	6.94999	7.53412	7.54608	7.1733	8.4594	8.52262	8.77327	8.23736	7.97869	8.02565	6.36345	6.67528	6.95293	6.93967	6.70784	7.14542
VIT_03s0038g03980	5.45541	5.49468	5.56486	5.08411	4.65468	4.34924	3.36683	3.19386	3.15086	3.22015	3.31822	3.03493	3.35632	2.90094	2.97798	2.77653	2.85926	2.60281	0.46073	0.478043	0.715611	0.566233	0.653874	0.635839
VIT_03s0038g04000	0.132601	0.181304	0.26928	0.664062	0.94554	0.511022	0.233674	0.214209	0.126025	0.188563	0.541139	0.359738	0.460977	0.297671	0.662821	0.385071	0.28238	0.751233	0.978561	0.835657	0.596181	1.10739	0.899857	0.823025
VIT_03s0038g04080	2.11413	2.09134	2.35614	2.19382	2.34388	2.29403	2.38635	2.388	2.34218	2.44	2.4378	2.44579	2.47971	2.376	2.61601	2.42275	2.49996	2.31043	2.52072	2.41325	2.6094	2.07403	2.30051	2.27699
VIT_03s0038g04110	2.8558	2.38018	2.55654	3.26713	3.49785	3.32543	1.96789	1.88682	1.62605	1.09286	1.25003	1.50838	0.838614	0.796532	0.581203	1.20529	1.47349	1.25843	0.875512	0.966756	0.784175	1.23101	0.930981	1.09936
VIT_03s0038g04160	0.627813	0.746001	0.338152	1.5036	2.03573	2.11887	2.00463	2.02134	1.29514	0.388357	0.0807063	0.222892	0.0779614	0.491164	0.25523	0.502325	0.85084	0.560766	0.690145	0.316232	0.805829	1.15999	1.19567	1.07292
VIT_03s0038g04210	1.16698	1.3893	1.75864	0.893722	1.02256	0.899037	1.74706	2.02704	1.71233	2.03726	2.11589	2.14475	1.882	1.87488	1.56788	1.42765	1.33449	1.55869	1.73707	1.70539	1.59507	1.43947	1.50343	1.77354
VIT_03s0038g04220	0.99986	1.18838	1.44333	0.644332	0.750371	0.730409	0.234355	0.247344	0.352201	0.539196	0.39673	0.316255	0.16631	0.0303355	0.0989262	0.106181	0.135187	0.172116	0.124319	0.104204	0.176287	0.0443604	0.0626355	0.112308
VIT_03s0038g04250	6.26582	6.54747	6.24638	5.66154	5.67393	5.51715	4.61438	4.6169	4.50071	4.30587	4.40409	4.24785	4.24134	3.99939	4.07869	4.12598	4.00096	3.94314	3.46861	3.53624	3.4637	3.37027	3.36614	3.45039
VIT_03s0038g04450	4.77141	4.44851	4.55438	5.30972	5.73319	4.8688	6.19321	6.20268	5.32419	5.06588	5.13501	5.12934	4.56075	4.52542	4.12922	4.84828	5.46765	4.93003	3.31348	3.47744	3.39269	3.38599	3.42392	3.41791
VIT_03s0038g04470	5.6513	5.67249	5.44799	5.67113	5.88386	5.78733	5.07603	5.08376	5.01729	4.41629	4.65927	4.62042	4.51421	4.46798	4.57782	4.50484	4.77447	4.56147	4.47229	4.40926	4.54189	4.27329	4.46372	4.47393
VIT_03s0038g04480	2.69775	2.54795	2.54537	2.72043	2.49276	2.47455	2.13739	2.22641	2.27965	1.66127	1.79392	1.89525	1.73671	1.5889	1.53461	1.53749	2.1185	1.8633	1.60761	1.50829	1.69914	1.70727	1.63729	1.66169
VIT_03s0038g04550	0.801222	0.656636	0.292595	1.54053	2.01658	1.88902	2.10566	1.90284	1.19128	0.171482	0.304612	0.423652	0	0.351847	0.121492	0.261277	0.580235	0.43607	0.256949	0.322319	0.37291	0.430694	0.46935	0.433757
VIT_03s0038g04570	2.64013	2.77151	2.51032	2.14427	2.23395	1.99384	1.37168	1.45725	1.54267	1.74433	1.83909	1.73501	2.27003	2.17211	1.85862	1.75005	1.14739	1.86704	2.18757	2.27499	2.15114	2.30506	2.01323	2.36532
VIT_03s0038g04620	0.517476	0.324418	0.354668	1.08303	1.22061	1.10549	0.341282	0.309323	0.214663	0.166974	0.245726	0.0776566	0.287538	0.348571	0.153292	0.445617	0.454682	0.482017	0.481262	0.448957	0.42454	0.807661	0.774714	0.783699
VIT_03s0038g04700	1.5342	1.54875	1.52161	2.84516	3.20312	2.89005	3.33812	2.97497	3.01119	3.44583	3.26197	3.42206	3.5625	3.63817	3.76734	4.36326	4.16706	4.17483	3.59928	3.7772	3.43995	3.48415	3.63449	3.60968
VIT_03s0038g04730	0.938917	0.934466	0.811318	1.16724	1.06311	0.894308	2.29907	2.29829	2.45634	2.62034	2.89921	2.75905	3.00682	2.82505	2.88812	2.52929	2.83033	2.80968	2.94235	2.83723	2.89051	2.01098	2.62255	2.64109
VIT_03s0038g04760	0.0847113	0.21441	0.13443	0.385159	0.582855	0.55558	0.274043	0.417034	0.131685	0.173659	0.308308	0.240247	0.742753	0.945185	0.864309	0.828724	0.527473	0.712548	0.90377	0.884174	0.822685	0.949939	0.7484	1.12837
VIT_03s0063g00050	4.62757	4.23733	4.41294	5.23803	5.31624	5.27617	4.69965	4.90156	4.87946	5.48542	5.73679	5.16092	5.45585	5.50362	5.65796	5.54515	5.22738	5.62373	5.49336	5.73606	5.80361	5.48208	5.52401	5.6127
VIT_03s0063g00100	3.90868	3.97261	3.7126	3.39497	3.51095	3.23315	2.6238	2.47504	2.57214	2.51149	2.55248	2.61947	2.60722	2.50738	2.39059	2.412	2.49813	2.36459	1.63494	1.82198	1.66603	1.65392	1.79557	1.64526
VIT_03s0063g00200	0.0597691	0.024051	0.0117773	0.190104	0.27371	0.208689	0.656178	0.38897	0.356997	0.1066	0.0605336	0.25527	0.20368	0.502982	0.534477	0.759388	0.494138	0.668738	0.668001	0.840723	0.777044	1.19495	0.979046	0.942965
VIT_03s0063g00370	2.02367	2.04241	1.67294	2.24415	2.3329	2.61608	3.59927	3.73461	3.98957	3.38301	3.59664	3.79569	4.33822	4.48059	4.17828	4.08636	3.80387	3.97992	3.82108	3.81742	3.78129	3.58158	3.46679	3.87506
VIT_03s0063g00380	0.0757619	0.0605402	0.0877202	0.0449988	0.742221	0.720774	0.0445104	0.0508288	0.0243787	0.0279332	0.0767256	0.0499742	0.0741126	0.150574	0.166693	0.0920722	0.164899	0.184806	0.0904584	0.124963	0.153346	0.13001	0.0182952	0.081627
VIT_03s0063g00480	3.89899	4.18039	4.11353	4.08878	4.87346	4.65656	5.21187	5.10671	5.04912	4.82253	4.99131	4.78634	5.021	5.14297	5.07212	5.18509	5.02621	5.22427	5.56419	5.57055	5.58514	5.60484	5.62967	5.66457
VIT_03s0063g00600	2.03595	1.98677	1.98423	1.95493	1.82576	1.90512	1.94787	1.95931	1.86842	1.59891	1.73504	1.8532	2.11985	2.24516	2.1869	2.12365	2.1308	2.22701	2.08835	2.17283	2.20778	2.40411	2.38999	2.37344
VIT_03s0063g00700	0.233358	0.169409	0.39607	0.503423	0.257725	0.0861362	0.196297	0.222572	0.212317	0.788731	0.551714	0.536933	0.761082	1.04693	0.693535	0.716998	0.744959	0.764943	1.0168	1.07885	1.2577	0.586243	0.698967	0.698485
VIT_03s0063g00710	0.372028	0.40944	0.33345	0.330867	0.365618	0.396695	1.84913	2.1785	2.57898	2.68202	2.36151	2.44043	1.71693	1.49836	1.77934	1.56645	1.64202	1.60439	1.89254	1.884	1.86231	1.36354	1.56291	1.54984
VIT_03s0063g00720	0.70505	0.30863	0.687608	0.794724	0.664542	0.527748	1.02426	1.03411	1.46192	1.95739	1.57342	1.86725	2.20743	2.48343	2.45628	2.05464	1.96274	1.94577	2.53359	2.83088	2.56661	1.71673	2.00678	1.98124
VIT_03s0063g00730	1.14509	1.3419	1.04022	1.18623	1.34221	1.29211	3.5669	3.63606	4.49448	4.50759	4.11817	4.23805	3.40259	3.28619	3.7302	3.2835	3.40485	3.52104	3.93418	3.9013	3.76186	3.24433	3.57261	3.49839
VIT_03s0063g00750	4.29518	4.19093	4.34467	4.56377	4.38207	4.59567	4.60426	4.66852	4.92999	4.94662	4.78469	4.63088	4.71811	4.79228	5.20606	4.79346	4.92935	4.87283	4.44404	3.9364	4.32719	3.64766	3.86646	3.70931
VIT_03s0063g00780	4.3704	4.16078	4.14544	4.107	4.32986	4.04831	2.39362	2.17153	2.75416	3.24119	3.19947	2.75925	4.26339	4.23507	4.2409	4.54938	3.71493	4.27304	4.633	4.52842	4.39053	4.71053	4.45244	4.664
VIT_03s0063g00810	3.53356	3.42025	3.51864	3.38688	3.59434	3.43166	4.32224	4.44234	4.82836	5.14724	4.88307	4.59527	4.76967	4.37096	4.89913	4.6728	4.64931	4.64414	5.2936	5.08822	5.05062	4.62821	4.84942	4.82941
VIT_03s0063g00820	6.21959	6.03293	5.84551	6.40219	6.50241	6.31829	6.57531	6.66215	6.91853	7.14907	7.03004	6.95995	6.55565	6.4792	6.77235	6.95649	6.99921	6.75764	6.35431	6.30153	6.03855	6.02178	6.10317	6.02073
VIT_03s0063g00860	1.4657	1.13567	1.40715	2.24847	2.65292	2.35416	5.72301	5.24538	5.17046	6.05253	5.83984	5.90294	5.95238	5.96451	5.97773	6.17378	5.96284	5.7873	4.66249	4.81399	4.54902	4.67548	4.54011	4.25938
VIT_03s0063g00880	5.12241	4.94839	5.06241	5.41508	5.51841	5.42594	5.65999	6.1376	5.98326	6.17933	6.12348	6.04367	4.44843	4.21975	4.80644	4.25009	4.51437	4.23448	4.14864	4.12601	4.01163	3.42375	3.88069	3.73837
VIT_03s0063g00920	4.82083	5.02058	4.93772	5.02753	5.34213	5.32301	5.11299	5.14651	5.23485	5.43865	5.45944	5.36796	5.60541	5.47633	5.71645	5.57006	5.47554	5.45772	5.51211	5.41377	5.45928	5.10948	5.16883	5.2295
VIT_03s0063g01220	0.00711024	0	0	0	0	0	3.06109	2.63989	2.40657	2.27046	2.13043	2.18416	1.10515	1.05329	1.32528	1.46322	2.10279	1.61649	0.890514	0.794385	0.662042	0.461008	1.12119	0.651444
VIT_03s0063g01290	0.286075	0.580378	0.0812778	0.0821286	0.208497	0.709995	11.5091	10.9667	10.7318	10.6181	10.459	10.621	8.99533	8.8339	9.07293	9.64621	10.3092	9.71053	8.45405	8.38094	8.10644	7.74123	8.76591	8.13147
VIT_03s0063g01330	0	0.0292298	0	0	0.0752565	0	4.53433	4.03076	3.85576	3.68248	3.5197	3.71366	2.34911	2.24725	2.52547	2.91576	3.51213	3.03201	1.70033	1.84505	1.58473	1.22541	2.05982	1.5642
VIT_03s0063g01350	1.81336	1.61082	1.66253	1.1401	1.11241	0.810564	0	0	0.122089	0	0	0	0	0.130947	0.14507	0.184721	0.0877991	0	0.0936464	0	0	0.097354	0	0.164347
VIT_03s0063g01510	0.666493	0.922575	0.799888	0.57999	0.615864	0.680742	1.37139	1.21223	1.11463	0.881107	0.698262	0.796171	0.485975	0.479984	0.625632	0.486028	0.280578	0.428828	0.177744	0.278336	0.151158	0.268701	0.236068	0.339573
VIT_03s0063g01790	2.85247	2.28561	2.50649	3.36826	3.62657	3.38309	3.67362	4.02295	4.87908	4.79998	5.17996	4.7722	5.39474	5.32156	5.04785	4.96476	4.4685	5.21906	5.17325	5.64579	5.38623	5.42773	5.57727	5.5245
VIT_03s0063g01880	2.48528	2.85159	2.89519	2.03117	2.34047	1.98525	2.99469	2.95348	3.00547	3.0684	2.75427	3.11592	2.07248	1.65206	2.18956	1.56854	2.53852	1.46282	1.18618	1.34036	1.19294	0.683067	0.986657	0.757025
VIT_03s0063g01930	0.838638	1.04085	1.31586	2.47386	2.29092	2.88394	0.726384	0.608175	0.169397	0.0995847	0.180287	0.0900675	0	0	0.291441	0.0678842	0.122375	0.262824	0.130423	0.0666039	0	0	0	0
VIT_03s0063g01960	3.1521	3.14928	2.85974	4.75031	3.69838	4.10228	3.51767	4.10155	3.90017	3.3215	3.23377	2.95661	2.40693	1.86053	1.95086	1.52156	2.08069	1.95535	1.71428	1.64025	1.80245	1.19026	2.12583	1.70134
VIT_03s0063g01970	4.74901	4.56154	4.71154	5.05508	4.93644	5.19853	3.3791	3.72984	3.82929	3.46278	3.29769	3.399	1.7362	1.36248	1.87992	1.38026	2.41092	1.70788	0.748249	0.792864	0.869257	0.587612	1.2269	0.758691
VIT_03s0063g02090	1.59265	1.33522	1.3016	2.38298	2.0775	2.00487	2.13453	1.88309	2.16501	2.01645	2.52389	1.80957	2.49921	2.54112	2.43637	2.90571	2.51507	2.2648	2.51425	2.71988	2.8407	2.55575	3.03256	2.82298
VIT_03s0063g02120	2.26858	2.21907	2.13812	2.29704	2.27161	2.15139	2.45398	2.34293	2.1983	1.7997	1.98088	1.89651	2.16177	2.21493	2.411	2.07465	2.32463	2.1147	1.50238	1.61758	1.66791	1.76187	1.86899	1.76493
VIT_03s0063g02250	8.47849	8.25877	8.04191	8.16594	8.11387	7.97847	3.41025	3.47096	3.53205	3.05589	3.87532	3.21211	4.87615	4.91222	3.88534	4.46727	4.06714	4.75439	5.5139	5.84172	5.79024	6.04861	5.98192	6.37959
VIT_03s0063g02320	0	0	0	0.209804	0.272308	0.218298	0	0	0	0	0	0	0	0	0	0	0	0	0	0	0	0	0	0
VIT_03s0063g02330	1.85492	1.26477	1.18141	2.07179	1.73446	1.75075	3.19124	3.03825	3.51034	2.42508	2.82892	2.5037	1.45395	1.03843	1.43031	1.67301	2.0334	1.43412	0.319601	0.540104	0.638886	0.119086	0.892119	0.706704
VIT_03s0063g02340	4.72454	4.59545	4.69275	4.35329	4.18464	3.92099	4.11581	4.04408	3.82171	5.34893	4.68273	4.13258	2.82376	1.79179	1.53755	2.42018	2.94774	2.12715	1.39827	1.07234	0.945116	0.937549	1.95736	1.32676
VIT_03s0063g02380	6.21599	5.75455	6.22382	5.76838	5.76156	5.44315	1.77467	2.56474	2.34583	2.96527	2.21512	1.79971	1.119	0.930451	0.488956	0.217596	0.0838263	0.225031	0.0454012	0.399779	0.692103	0.518664	0.088213	0.681635
VIT_03s0063g02490	4.61608	5.01579	5.01938	4.38001	5.00328	4.57656	2.96402	3.07448	3.16972	3.28669	3.39821	3.22926	3.8408	3.42365	3.97391	3.69208	3.80032	3.46626	3.47804	3.35191	3.40162	2.63949	3.10276	2.82174
VIT_03s0063g02610	11.4929	11.5412	11.4537	11.6607	11.8788	12.0375	10.8895	11.0553	11.0301	10.9956	11.0425	11.1337	10.7622	10.8927	11.0427	10.8421	10.6329	10.6566	10.5632	10.4588	10.4202	10.3502	10.2536	10.4294
VIT_03s0088g00060	0	0	0	0	0.0184414	0	0.219517	0.02355	0.0444423	0	0	0	0	0.0240778	0	0	0.137543	0.0706321	0	0.0170158	0.0164071	0	0.0168016	0.015335
VIT_03s0088g00620	4.72675	4.61607	4.70042	5.03848	5.08578	5.29492	4.99876	3.97061	3.91501	4.06672	4.15611	3.87263	4.86717	4.53127	4.88083	4.32046	4.0911	3.82481	1.78638	1.50327	3.10863	1.28976	2.77769	2.16637
VIT_03s0088g00690	0.00302174	0.0030023	0.00584986	0.00295939	0	0.007401	0.195782	0.0347843	0.028401	0	0	0	0.0098243	0.0554944	0.0114074	0.0183684	0.0168842	0.0190418	0.0323083	0.0428666	0.0208213	0.0336158	0.0213211	0.0386664
VIT_03s0088g00710	0	0.175779	0	0.888673	0.154456	0.07494	0.194538	0.283143	0.425996	2.35002	0.666475	1.67914	0.580956	0.198907	1.10576	1.73891	0.832709	1.40752	1.49877	2.0449	0.680587	1.39464	1.68358	1.85927
VIT_03s0088g00810	0.27922	0.51028	0.366991	6.27377	1.97891	0.836495	0.235453	0.649006	0	0	0.194362	0	0	0	0	0.0734077	0	0.0760466	0	0	0	0	0	0
VIT_03s0088g01180	5.15258	5.10387	4.79301	5.25828	5.69034	5.39124	6.34848	6.53096	6.68517	6.53031	6.83799	6.49293	5.56385	5.54753	5.81076	5.70254	5.94533	5.87753	5.28845	5.424	5.5108	5.18664	5.65695	5.44486
VIT_03s0091g00230	3.07827	2.97721	2.6259	3.28601	3.1827	2.39043	1.86924	2.10419	1.62362	2.21089	2.82947	2.31884	3.71825	4.17629	3.16651	3.65919	3.48733	3.56816	4.89573	4.47505	4.95101	4.24716	4.21912	4.71656
VIT_03s0091g00250	4.10505	4.10632	4.04954	4.41618	4.63469	4.62518	3.4868	3.717	3.54754	3.7591	3.67002	3.51334	3.88927	3.8629	3.75136	3.89659	3.7686	3.77515	3.73016	3.73243	3.54875	3.65201	3.49636	3.70541
VIT_03s0091g00310	3.58159	3.12697	3.82396	3.72851	5.08857	4.86458	4.95359	4.43547	4.49109	4.68097	4.64951	4.58573	5.22016	5.38017	5.23527	5.07569	4.47291	4.96873	6.41678	6.31947	6.77551	6.19747	6.32973	6.18183
VIT_03s0091g00410	3.52387	3.50935	3.14798	3.85376	3.90321	3.63367	1.76322	1.32978	1.41458	1.75708	1.64132	1.69575	1.10799	1.13054	1.26112	1.36145	1.38628	1.20129	0.557304	0.545422	0.583311	0.492647	0.397848	0.331866
VIT_03s0091g00420	2.11506	1.39406	1.38152	2.1159	2.9175	2.12095	5.73406	5.37426	5.32986	5.58818	5.42197	4.8757	3.40773	2.7434	2.28111	3.00984	2.48551	2.04905	0.889269	0.854021	0.945429	1.39932	0.738132	1.12398
VIT_03s0091g00450	1.22497	0.983404	1.54835	1.54907	1.42614	1.45256	0.4428	0.372215	0.724882	0.401567	0.413703	0.436794	0.924019	0.586549	0.833443	0.721671	0.339181	0.534756	1.32813	1.52913	1.39859	2.00805	1.87852	2.02826
VIT_03s0091g00470	3.42858	3.30727	3.46239	3.8192	4.16184	4.05586	4.20556	4.10554	4.29653	4.13101	4.26815	4.04362	4.47573	4.51198	4.5764	4.53955	4.30052	4.4834	4.76277	4.86508	4.8564	4.59789	4.92211	4.90815
VIT_03s0091g00480	3.2472	2.80916	2.78494	3.61452	3.47912	3.36493	3.19459	3.43	3.37655	3.35159	3.30736	3.19805	3.37735	3.49606	3.58187	3.51657	3.48005	3.51845	3.86432	3.98355	3.97363	3.90932	4.11532	4.03671
VIT_03s0091g00490	2.70923	1.6068	1.64962	4.66618	4.46952	4.00287	1.65858	1.52347	1.00517	0.530474	0.31999	0.566293	0.110874	0.115507	0.354358	0.309964	1.03276	0.168977	0.23451	0.0823796	0.594396	0.0857573	0.301091	0.145163
VIT_03s0091g00580	1.84366	1.7206	1.63773	1.52492	1.57054	1.55559	3.11709	3.22096	3.31623	3.68252	3.78482	3.27058	3.95164	3.99536	3.96453	3.9719	3.96446	4.14465	3.83246	4.06554	3.83342	4.28969	4.15813	4.22026
VIT_03s0091g00670	2.1654	1.76068	2.13012	2.22915	2.18309	2.21305	4.53937	4.6696	4.80278	4.83081	4.92414	4.78584	4.90945	4.77067	5.13163	4.92986	5.0923	4.61237	4.2864	4.54131	4.31063	3.85449	3.9986	3.96544
VIT_03s0091g00680	0.331573	0.195477	0.18404	0.481376	0.505674	0.456301	0.473227	0.506177	0.330478	0.159775	0.136956	0.298066	0.1856	0.280825	0.159587	0.361671	0.657298	0.569564	0.116718	0.103077	0.129764	0.176092	0.221805	0.133602
VIT_03s0091g00690	5.86225	4.94174	5.94388	6.2078	6.70382	6.76901	6.68074	6.38783	6.67477	6.98095	6.84208	6.56988	6.17428	6.17294	5.80377	5.74652	5.43915	5.87159	6.68004	6.75248	6.99907	6.75064	6.73123	6.93633
VIT_03s0091g00930	0	0	0	0	0	0	0.290433	0.275229	0	0	0	0	0	0	0	0	0.145952	0	0.053706	0	0	0	0	0
VIT_03s0091g01060	1.85542	1.48416	1.64956	1.97158	2.11821	2.13957	2.40466	2.49678	2.091	1.71063	1.73605	1.68013	1.18086	1.18158	1.60546	1.51709	1.32016	1.14194	0.801415	0.921492	0.910922	1.35967	1.07597	1.05619
VIT_03s0091g01240	2.18147	2.11934	2.30981	1.70895	2.03034	1.56105	3.4959	3.62721	3.83741	4.29844	4.15221	3.84191	3.2596	2.78141	2.95803	2.96872	3.06217	2.91812	2.70122	2.34865	2.60289	1.89655	2.49172	2.22059
VIT_03s0097g00460	0.333338	0.138069	0.274852	0.697996	0.419897	0.418466	3.47404	3.57877	3.77246	3.82463	3.78407	3.93558	4.08947	4.00678	4.49448	3.84405	4.27828	3.67233	3.33358	3.327	3.33065	3.38832	3.14194	3.47886
VIT_03s0097g00470	0.538001	0.624532	0.618448	0.882131	1.2396	1.02109	0.920948	0.828095	1.09338	1.02893	1.11292	1.15012	1.14777	1.09383	0.891876	0.993362	1.06179	0.993506	1.5502	1.86391	1.62327	1.70023	1.70792	1.5804
VIT_03s0097g00490	0.389443	0.431459	0.411177	0.267472	0.254002	0.268857	0.383339	0.351592	0.334151	0.319138	0.346381	0.386589	0.374199	0.402175	0.372186	0.416952	0.388517	0.408713	0.490248	0.521719	0.507115	0.538788	0.579948	0.62384
VIT_03s0097g00580	0.361295	0.461524	0.126855	0.188212	0.517549	0.301808	0.109362	0	0.292625	0	0.310627	0.389626	2.6628	3.05982	1.73746	2.50985	1.31687	2.42976	2.31747	2.61275	2.04404	3.73602	3.03297	3.57993
VIT_03s0097g00710	3.0318	2.61668	2.90128	3.37822	3.50603	3.35411	3.3488	3.34068	3.80256	3.93491	3.92482	3.58819	3.17015	2.92736	3.23402	2.84039	2.91019	2.80278	3.018	3.08679	3.23645	2.69924	3.04496	3.01112
VIT_03s0132g00040	0.468717	0.610179	0.607735	0.718963	0.898678	0.865746	1.02635	0.932045	1.14063	0.971323	1.07355	0.946949	0.849365	0.667533	1.24582	0.804666	0.929498	0.643285	0.887555	0.668803	0.716779	0.654558	0.980107	0.760973
VIT_03s0132g00340	0.744442	0.410995	0.311584	1.02338	0.908998	0.661064	0.46329	0.885249	0.677312	0.202087	0.238834	0.183376	0	0	0	0.0207417	0	0	0	0	0	0	0	0
VIT_03s0132g00350	2.33206	1.7692	1.5631	2.44008	2.25118	2.22154	1.45755	2.25424	1.93273	1.40308	1.12984	1.38423	0	0	0	0.0273187	0.0498053	0.0833365	0.0268293	0	0.025841	0	0.0264603	0
VIT_03s0180g00030	3.84602	3.69668	3.71578	4.02148	4.10254	4.07719	3.5529	3.61567	3.58383	3.48868	3.49717	3.5162	3.13783	3.23892	3.32116	3.237	3.37862	3.29481	3.48393	3.41842	3.51893	3.34296	3.50256	3.53906
VIT_03s0180g00040	1.39993	0.801365	0.702053	2.66679	2.47487	2.14426	2.04508	1.74095	1.33468	0.790601	0.66226	1.08933	0.159792	0.450651	0.316071	1.37794	1.80159	1.12716	0.229631	0.427222	0.395755	0.978074	0.642896	0.551519
VIT_03s0180g00070	7.88409	7.56291	7.63253	7.79231	7.80577	7.54054	5.88991	6.08108	5.90743	6.56832	6.3246	5.89714	5.91503	5.57198	5.74299	5.90586	6.04559	5.94626	5.43034	5.29214	5.35174	4.98129	5.06945	4.97517
VIT_03s0180g00200	6.13851	5.86533	5.88236	5.64994	6.04402	5.56486	3.97201	4.33822	4.501	5.33427	4.98851	4.59721	2.83306	2.96194	3.12966	3.45542	2.51387	3.39047	3.74931	3.7627	3.58683	4.28487	4.42348	4.17976
VIT_03s0180g00280	4.80728	4.44688	4.34859	4.81448	4.86421	4.81048	2.37923	2.48446	2.61329	2.13163	2.47322	2.27872	1.98433	1.64791	1.78238	2.28573	2.59154	2.32745	0.859272	0.93716	0.835005	1.11453	1.42542	1.0694
VIT_03s0180g00320	2.20016	1.95654	2.10527	1.88386	2.22001	1.8563	0.82729	1.10843	1.12383	1.85338	1.34837	0.998384	0.555592	0.265252	0.535516	0.582526	0.319111	0.600106	0.775984	0.906197	0.802954	1.10035	1.30167	1.15492
VIT_04s0008g00180	2.9892	3.11138	3.15058	3.65272	3.31205	3.35982	4.62473	5.02744	5.18337	4.95085	4.53572	4.93854	3.41484	3.24858	3.78246	3.19864	3.80153	3.01636	2.62831	2.80248	2.65256	2.21702	2.78804	2.48984
VIT_04s0008g00220	0.297577	0.20381	0.135729	0.933462	0.816306	0.740874	0.867189	0.901179	0.357916	0.187058	0.0306723	0.142732	0	0.0611235	0	0.169206	0.118684	0.111893	0	0.106045	0.0210618	0.110357	0.14461	0.0391102
VIT_04s0008g00300	0.0422438	0.0794092	0.0905531	0.246989	0.15399	0.0850711	0.0394919	0.0695733	0.0608019	0.129976	0.0934166	0.117671	0.045832	0.024094	0.0268004	0.0345142	0.051228	0.0533311	0	0	0.00412209	0	0.00843096	0
VIT_04s0008g00420	1.38426	0.800968	1.05502	2.36346	1.8695	1.88673	0.266988	0.320123	0.274879	0.476421	0.372201	0.376792	0.0573845	0.0401601	0.129988	0.0289812	0.0397887	0	0.0284623	0.0284274	0.0409287	0.0148839	0.028071	0.0128717
VIT_04s0008g00520	4.78	5.17477	5.0993	5.06568	5.289	5.44752	4.34801	4.2811	3.91316	3.78648	3.67973	3.69411	2.54255	2.58018	2.70729	2.27599	2.76178	2.45671	2.5095	2.40448	2.62124	2.07606	2.55044	2.42987
VIT_04s0008g00540	0.0580058	0.113065	0.110364	0.111508	0.0749471	0.138337	2.15055	2.34848	2.1281	2.90131	2.84096	2.52616	3.46302	3.3905	3.24267	3.43001	2.79551	3.50421	4.33996	4.65785	4.31923	4.85207	4.61755	4.82193
VIT_04s0008g00700	5.84151	5.48916	5.79807	6.07575	6.16804	5.73895	7.2983	6.90401	6.57398	6.97855	6.87234	6.42396	7.24776	7.11777	7.2321	7.14257	6.97454	7.02555	6.37721	6.6597	6.62789	6.91602	6.90002	6.91695
VIT_04s0008g00860	3.19472	3.24691	3.06929	2.69691	2.24295	2.41843	1.06349	1.21761	0.992732	1.17018	1.07798	1.03169	0.947041	0.737275	0.93383	0.801098	1.02668	0.995925	0.911406	0.820503	0.821881	0.871837	0.677231	0.87453
VIT_04s0008g00870	0.789264	0.658831	0.787194	0.923367	0.721588	0.519845	2.27594	1.58806	1.42055	1.30515	0.988125	0.939643	0.421171	0.510462	0.351292	0.593198	0.88053	1.00143	0.292459	0.559574	0.253786	1.11745	1.15778	1.28545
VIT_04s0008g00900	1.74506	1.93152	1.99793	1.31987	1.31908	1.35514	0.127825	0.040607	0.148646	0.128795	0.0412261	0.116597	0	0.0415115	0	0	0.0275484	0	0	0	0	0.060596	0.0290197	0.0264964
VIT_04s0008g01070	4.71767	4.54761	4.97665	5.38683	5.69652	5.39501	4.8443	5.25111	5.06382	5.56448	5.29234	5.10951	2.67107	1.98074	2.57911	2.10232	2.66115	1.93059	1.78485	1.69988	1.99753	1.10703	2.32222	1.5774
VIT_04s0008g01100	0.316532	0.314701	0.34539	0.659883	0.927233	1.08447	0.0100969	0	0	0	0.0204614	0	0	0.0206041	0.0229216	0.0148407	0.0136402	0	0.0145737	0.0145558	0.0279341	0.0450317	0.0143724	0.0131169
VIT_04s0008g01110	1.22622	1.14178	1.47038	1.08947	0.958834	0.783799	1.2076	0.857432	0.635952	1.13943	0.612059	1.25777	0.908551	0.533072	0.979419	0.807159	0.826331	0.708972	2.69353	2.42001	2.98456	1.91389	2.35164	2.2086
VIT_04s0008g01160	3.17054	2.7301	2.68382	3.44243	3.54472	3.45521	2.0448	1.812	1.55997	1.06973	1.21315	1.32839	0.452404	0.624392	0.25641	0.957428	1.13742	1.1103	0.492538	0.466531	0.537203	1.09921	0.878935	0.924863
VIT_04s0008g01210	6.38398	6.23108	6.19413	6.22335	6.20065	6.04287	6.09961	6.00512	5.95328	6.75738	6.46647	6.27027	6.83174	6.69041	6.98353	6.86804	6.89711	6.80866	6.21568	6.15171	6.25251	5.78536	6.09033	5.91047
VIT_04s0008g01220	1.35595	1.65605	1.55375	1.64189	2.23341	2.05172	2.35609	1.64236	2.03431	2.16414	2.45503	2.14162	3.58058	3.6344	3.14286	3.61454	3.04464	3.19143	2.1335	2.35326	2.47062	2.95365	2.51827	2.79827
VIT_04s0008g01230	5.16929	5.16692	4.8572	5.14098	5.52561	5.25381	1.23318	1.28234	1.80564	1.99763	2.44474	1.79232	3.1372	3.26075	2.80311	3.14375	2.62898	2.74445	3.72303	3.86461	4.08359	4.26568	3.97509	3.95595
VIT_04s0008g01250	2.19396	2.22015	2.59152	1.58544	2.0513	1.98826	0.167042	0.123536	0.0600284	0.256968	0.295089	0.121509	1.8418	1.90406	1.04877	1.87246	0.883833	1.71493	1.47226	2.11075	1.8518	2.85067	2.70844	2.85606
VIT_04s0008g01360	0.0682795	0.06785	0.0662048	0.0854599	0.15961	0.117586	0.470001	0.390477	0.421366	0.308593	0.218672	0.197988	0.0480201	0.0335738	0.0556409	0.193911	0.347224	0.109657	0.137126	0.115021	0.121686	0.108151	0.167242	0.143589
VIT_04s0008g01380	6.76083	6.74549	6.50782	7.05055	7.20216	7.06411	7.58233	7.85433	7.94496	7.8119	7.97763	7.72017	7.48732	7.61509	7.68896	7.61188	7.66675	7.6779	7.6105	7.7874	7.81993	7.60961	7.71442	7.69583
VIT_04s0008g01490	2.62691	3.57237	3.50535	3.23199	2.4746	1.78989	6.8921	6.05395	5.7229	6.64976	6.638	7.24378	4.49748	4.73094	4.16722	3.66705	3.26696	3.26408	5.57991	4.6257	5.24986	4.51766	4.69136	4.62522
VIT_04s0008g01500	0.0619333	0.0615429	0.0600475	0.228765	0.0799902	0.0755987	1.24218	0.523661	0.636505	1.72518	1.61998	2.63993	0.893503	2.09814	0.500989	0.459729	0.0693647	0.222522	1.10979	0.880676	1.36248	1.17655	1.29486	1.33079
VIT_04s0008g01520	1.65001	1.89679	1.66818	1.5786	1.14501	0.556537	8.28554	7.23024	7.10119	7.83002	7.99661	8.98943	6.28729	7.44781	6.2468	6.11872	5.16875	4.87876	5.87228	5.89304	5.99806	6.77388	4.56355	6.91095
VIT_04s0008g01530	0.362254	0.30784	0.331953	0.355622	0.429803	0.21176	1.9017	1.5276	1.41078	1.97134	2.1288	2.50966	0.769895	1.60922	0.71802	0.705059	0.571374	0.246962	0.675107	0.694256	0.811807	1.089	0.384174	1.0452
VIT_04s0008g01550	0.0677416	0.0836647	0.0816468	0.0825014	0.0874412	0.041918	0.834512	0.505543	0.382832	0.887374	0.995915	1.50911	0.160278	0.38574	0.268757	0.160298	0.216547	0.204539	0.734229	0.629881	1.0297	0.345128	0.596514	0.405331
VIT_04s0008g01580	1.61164	1.47892	1.47745	1.66963	1.35547	1.20999	5.44626	4.61485	4.69922	5.34909	5.49325	5.91219	3.9296	5.02714	3.35668	3.23706	2.68594	2.31114	3.55383	3.58959	3.88358	4.3932	2.70607	4.49799
VIT_04s0008g01700	1.12409	0.575437	0.87283	1.65192	2.12865	1.47964	0.310781	0.23672	0.457172	0.256318	0.556579	0.54169	0.0495588	0.196446	0.057419	0.143862	0.0343341	0	0	0.0366212	0	0.111544	0.0714423	0.0968929
VIT_04s0008g01720	3.59295	3.77318	3.48253	3.62129	3.59433	3.56577	1.42881	1.40762	1.65238	1.10145	1.20239	1.59223	1.98221	1.69045	1.95926	1.19563	1.28482	1.17003	1.7116	1.79728	1.6454	1.48065	1.32999	1.61514
VIT_04s0008g01740	1.4981	1.11899	1.35236	2.59044	2.67705	2.53299	0.561787	0.519468	0.168111	0.0169456	0.0621397	0.0152839	0.0452423	0.107773	0.0524302	0.0673507	0.121431	0.114488	0.0334594	0.0223648	0.0533228	0.0348129	0.0652624	0.0596522
VIT_04s0008g01800	2.30574	2.44239	2.86214	1.92952	1.69465	2.08146	0.494984	0.701332	0.594541	0.858061	0.509737	0.525565	0.0415418	0	0.0947479	0	0.0287554	0	0.119112	0.0901346	0.0585707	0.0632197	0.089028	0.0814318
VIT_04s0008g01830	0.123273	0.180075	0.175869	0	0.0412218	0	0.0132934	0.052527	0	0	0	0.0516443	0	0	0	0.0387969	0	0	0	0.038058	0	0	0	0
VIT_04s0008g01910	3.30609	3.50143	3.37039	3.12629	2.84044	2.78736	1.64055	1.58681	1.38927	1.68308	1.57827	1.25802	0.729882	0.490487	0.495533	0.637549	0.53176	0.370352	0.176212	0.219529	0.253138	0.124533	0.0603286	0.208922
VIT_04s0008g01970	1.4681	1.45228	1.41756	1.09832	1.18797	0.981351	0.256658	0.294467	0.230654	0.219832	0.197742	0.191803	0	0	0.020516	0.00665495	0.00611521	0	0	0	0	0	0	0
VIT_04s0008g02050	3.99434	4.1525	4.19305	4.13289	4.03927	4.14662	5.40457	5.42205	5.46288	5.94439	5.75799	5.72348	5.44055	5.67767	5.7863	5.72016	5.34261	5.74387	6.02169	5.94132	6.01524	5.77333	5.80652	5.87905
VIT_04s0008g02280	1.27514	1.31864	1.12566	1.0421	0.943326	0.8934	1.69002	1.59857	1.52989	1.57883	1.64781	1.72646	1.7694	1.95576	1.78835	1.83159	1.54489	1.80414	2.113	2.09256	1.99098	2.06037	1.98423	2.06915
VIT_04s0008g02340	2.50087	2.46976	2.33958	2.41968	2.54491	2.59285	1.79138	1.91731	2.01766	1.82247	1.88589	1.79081	2.14013	2.07402	2.16881	2.1205	2.0688	2.17292	2.14016	2.25752	2.10038	2.48262	2.3913	2.38678
VIT_04s0008g02510	6.51682	6.30931	6.31374	6.77481	6.86952	6.67947	6.26302	6.98582	6.91537	7.06721	6.9332	6.84457	5.56414	5.35638	5.89072	5.38426	5.97347	5.58568	5.81298	5.70328	5.64699	5.13369	5.80235	5.54651
VIT_04s0008g02750	4.7931	4.69638	4.72006	4.89888	4.79625	4.9842	4.34657	4.37774	3.97965	3.83755	3.85969	3.56163	3.21967	3.21668	3.31621	3.41654	3.66324	3.51007	3.2261	3.26185	3.11504	3.57163	3.3999	3.31443
VIT_04s0008g02760	1.48264	0.972528	0.975267	2.68079	2.45414	3.01031	2.49746	1.99419	1.6807	0.948304	0.418647	0.551427	0	0	0	0.0971155	0.898122	0.36604	0.269178	0.628831	0.641152	1.25573	0.590418	0.77175
VIT_04s0008g02910	0.329301	0.409795	0.510913	0.260921	0.200489	0.251375	0.654592	0.534825	0.675497	0.463862	0.322665	0.703591	0.492419	0.622196	0.712525	0.4981	0.347964	0.589315	0.842855	0.855024	0.917508	0.772372	0.840414	0.837341
VIT_04s0008g02920	5.75865	5.89659	6.13494	5.09347	5.61228	5.45982	6.38052	6.74109	6.88997	6.85591	6.71603	6.75906	6.38089	6.31282	6.62244	6.35012	6.16053	6.49986	6.52962	6.25344	6.43686	5.78073	6.07679	5.9765
VIT_04s0008g03040	0.0380543	0.110588	0.048975	0	0.0166101	0	0.107906	0	0.117003	0.0903263	0.0636807	0.101384	0.195566	0.398482	0.203883	0.204706	0.163566	0.33308	0.469813	0.412573	0.465628	0.708785	0.38491	0.585134
VIT_04s0008g03130	4.13888	4.14267	4.16644	4.17044	4.20853	4.02002	3.83676	4.0223	3.69913	3.40461	2.85564	3.66348	3.61717	3.98608	3.55001	3.87004	3.75027	3.84039	4.11454	4.22782	4.25336	4.26784	4.15099	4.13143
VIT_04s0008g03190	3.83585	2.82427	3.65053	3.91505	4.28452	4.40833	3.61343	4.00733	3.46343	4.06617	3.89071	3.53982	1.84955	1.42429	1.56557	1.82001	1.84926	1.78789	1.69687	1.76599	2.0154	1.24961	2.01314	1.68313
VIT_04s0008g03240	1.41371	1.1649	1.19635	2.69632	2.91718	2.53181	0.354322	0.303384	0.160614	0.124416	0.134692	0.18309	0	0.0790355	0	0.178309	0.475589	0.249601	0.014265	0.0283555	0.0408256	0.114699	0.12193	0.0875617
VIT_04s0008g03250	0.969089	0.730477	0.956429	1.40512	1.20951	1.4874	0.695979	0.595329	0.754413	0.671328	0.679416	0.728552	0.615931	0.595739	0.63287	0.6185	0.504238	0.549825	0.806675	0.850474	0.899052	0.750056	0.906239	0.906946
VIT_04s0008g03530	2.90321	2.52195	2.52551	3.26501	3.47566	3.35152	1.57618	2.02287	2.09072	2.03354	1.86156	1.84834	0.942047	0.997772	1.19429	1.51376	1.14466	1.10729	1.39008	1.29618	1.30095	1.51468	1.21775	1.39382
VIT_04s0008g03570	0.0377809	0.0980163	0.0605289	0.303192	0.351507	0.134391	0.375597	0.270092	0.323767	0.310954	0.273896	0.316986	0.13866	0.220852	0.138106	0.0906652	0.149581	0.224209	0.103401	0.199653	0.0858611	0.136774	0.116017	0.0803751
VIT_04s0008g03730	2.22378	2.32576	2.38391	2.39359	2.43724	2.67936	1.90721	2.07064	1.92957	1.53958	1.66303	1.56549	1.02035	0.837509	1.06711	0.99275	1.22326	1.08395	1.49462	1.51272	1.58765	1.29788	1.3818	1.4469
VIT_04s0008g03760	1.43504	1.23855	1.3251	1.26344	1.01524	0.941395	1.6339	1.39474	1.60926	1.92031	1.50257	1.55256	0.89773	0.623303	0.618062	0.82059	0.993749	0.843504	1.19701	1.03397	1.15988	0.612969	0.964065	0.817638
VIT_04s0008g03850	2.42627	2.46012	2.36114	2.11818	2.02718	1.99463	2.54691	2.39108	2.56849	2.52042	2.62488	2.60307	2.57908	2.71371	2.46168	2.52003	2.32162	2.4826	2.41353	2.30119	2.41902	2.33302	2.30473	2.58435
VIT_04s0008g03920	0.175199	0.174136	0.170061	0.364453	0.433919	0.33244	0.0278473	0	0	0.0303803	0	0.0274137	0.0273334	0.0285102	0	0.0205511	0.0188916	0	0	0	0.0194369	0	0.0395367	0
VIT_04s0008g03930	11.3177	11.8089	11.7238	11.0589	11.524	11.3713	11.4403	11.6935	11.9448	12.0293	11.9386	11.8265	11.3014	10.9251	11.442	10.7854	11.2302	10.9119	11.117	10.9898	11.0334	10.1907	10.7253	10.602
VIT_04s0008g03950	8.13848	8.53053	9.00135	7.35886	7.63466	7.01078	6.1075	6.1124	5.55451	6.05873	5.75494	5.65708	3.05628	1.43295	1.77968	1.28415	3.18719	1.63778	0.847956	0.978316	0.99297	0.793746	0.8238	1.07977
VIT_04s0008g03990	7.60494	7.751	7.84665	7.35656	7.06768	7.47735	4.86371	4.52522	4.67004	3.45025	3.61321	3.56374	4.33989	4.183	4.92972	4.05714	5.09974	3.30432	1.40237	1.70135	2.55925	1.52093	1.63713	1.56543
VIT_04s0008g04000	8.86932	9.00875	9.08812	8.61285	8.22619	8.71114	6.17277	5.94594	6.02243	4.9709	5.00951	4.87492	5.79003	5.40314	6.15524	5.19582	6.42128	4.55354	2.43648	2.65562	3.62199	2.34972	2.61269	2.1999
VIT_04s0008g04020	1.28926	0.939773	1.09624	1.5934	0.982552	1.67633	4.44648	4.39948	4.24661	3.50683	3.62971	4.16166	3.19486	3.73788	3.70757	3.33057	3.55664	3.27238	1.93322	1.79469	2.08687	1.55989	1.44983	1.6796
VIT_04s0008g04050	0.139069	0.104883	0.166794	0.168489	0.0918863	0.168788	0.820971	1.17756	1.26263	0.498556	0.555685	0.620572	0.57983	0.79182	0.820706	0.549734	0.725419	0.534929	0.203902	0.125615	0.121281	0.171745	0	0.252406
VIT_04s0008g04060	6.75684	6.54336	6.88784	6.59225	5.89522	6.67824	5.95277	5.88083	5.38695	5.039	4.95923	5.48771	1.30545	0.937211	0.987075	0.729106	2.19592	0.618956	0.0965106	0.24399	0.151887	0.282204	0.0324413	0.11501
VIT_04s0008g04150	0.303317	0.168623	0.105099	0.84348	0.55218	0.363981	0.00931114	0	0	0	0	0	0	0	0.0419846	0	0	0	0	0	0	0	0	0.0240936
VIT_04s0008g04160	0.607948	0.502404	0.399649	1.50238	1.75462	1.1334	0	0	0	0	0	0	0	0	0	0	0	0	0	0	0	0	0	0
VIT_04s0008g04210	3.28808	3.21193	3.28726	3.764	3.65681	3.5809	2.88256	2.905	2.74692	2.59254	2.53997	2.466	1.67971	1.55038	1.85148	1.60627	1.97689	1.75009	1.74911	1.77725	1.7779	1.5547	2.16893	1.86253
VIT_04s0008g04400	0.474515	0.41843	0.391459	0.275068	0.206712	0.24721	0.577252	0.626968	0.651563	0.55652	0.404921	0.652511	0.563882	0.690817	0.555948	0.568423	0.58563	0.652835	0.792086	0.785681	0.865351	0.906389	0.827704	0.708178
VIT_04s0008g04480	4.76272	4.7605	4.9516	4.52912	4.01568	4.15761	4.33007	3.93223	3.79959	3.54192	3.57807	4.18436	4.93743	5.09385	4.92759	4.94036	4.76359	5.02981	5.80797	5.90272	5.93925	5.93998	5.71334	5.91412
VIT_04s0008g04510	0.104973	0.191113	0.169397	0.219409	0.135004	0.141241	0.174785	0.194193	0.13381	0.0145494	0.0402871	0.101776	0.0705313	0.118429	0.131262	0.1273	0.125688	0.154927	0.211231	0.227597	0.215996	0.236462	0.196055	0.276502
VIT_04s0008g04710	0	0.0784908	0.0259859	0.47071	0.423666	0.351723	3.6934	3.10607	3.06722	3.85136	3.16185	3.23734	1.89544	1.51091	1.31699	1.98463	1.63524	1.50108	1.14775	1.38897	1.3927	1.40076	1.04657	1.10727
VIT_04s0008g04920	1.15832	1.04496	1.26223	1.20416	1.73512	1.50934	0.625159	0.714954	1.12431	0.745748	0.440625	0.593052	1.06693	1.05596	1.04271	2.45999	1.86987	1.57114	1.18235	1.25533	1.06548	1.65324	1.15211	1.18672
VIT_04s0008g04950	1.5032	1.40416	1.3724	1.89227	1.86971	1.72392	1.64545	1.48105	1.26416	1.73212	1.52123	1.45027	1.79988	1.69451	1.61555	1.97259	1.57179	1.62477	1.0993	1.05578	1.11439	0.984372	1.00269	0.962258
VIT_04s0008g04990	0.0765545	0.0385385	0.0189199	0.146319	0.312672	0.229796	1.05277	0.947689	0.600975	0.188996	0.2806	0.423747	0.382277	0.754658	0.50717	1.19393	1.22723	1.22715	0.795593	1.12516	1.01297	1.89216	1.81586	1.59222
VIT_04s0008g05010	9.58729	9.46362	9.4858	9.14852	8.94112	9.02293	10.3757	10.7587	10.5845	11.162	10.9199	10.6225	8.93426	7.95327	8.87933	8.41551	9.29702	8.19588	6.52366	6.60491	6.57761	5.43114	6.99695	6.13501
VIT_04s0008g05110	1.72589	1.51979	1.59867	2.3704	2.2548	2.0229	0.815947	0.635837	1.0895	1.02521	1.00309	0.950988	1.61104	1.5764	1.70133	1.80771	1.801	1.98368	1.37797	1.823	1.69015	1.75611	1.63776	1.73877
VIT_04s0008g05210	2.30007	2.14918	2.31562	1.71211	1.70196	1.52662	1.59674	1.5981	1.12053	1.58662	1.40087	1.58897	2.0749	2.11659	1.53284	1.9327	1.95114	1.88452	3.06791	2.97501	2.99022	2.86231	2.64472	2.83177
VIT_04s0008g05220	6.82133	6.90007	6.66745	6.41428	6.37674	6.23563	5.92638	5.68495	5.66344	5.86345	5.76928	5.68359	5.35757	5.16818	5.2051	5.32856	5.20185	5.05173	4.48547	4.56658	4.62683	4.46478	4.48178	4.42215
VIT_04s0008g05260	0.191273	0	0	1.55768	0.500387	0.605628	0.141412	0.160743	0.224084	0.0898475	0.163093	0.0812349	0	0	0	0.061181	0	0.06339	0	0.117651	0.057908	0.0625055	0	0
VIT_04s0008g05380	0.0816624	0.0103971	0.0500021	0.227867	0.295225	0.158425	0.183934	0.0345085	0.0962965	0	0.0176243	0.0505931	0	0.0526	0	0.0380038	0.0802754	0.0522811	0.0125494	0.0616084	0.0359552	0.0890366	0.0246466	0.0556069
VIT_04s0008g05410	0.92649	0.333188	0.53645	1.46681	1.56734	1.40006	0.882982	0.614832	0.402065	0.21166	0.372201	0.307317	0.250188	0.480463	0.0772421	0.475717	0.476626	0.527916	0.393757	0.188146	0.0476387	0.787356	0.270592	0.586755
VIT_04s0008g05440	1.08042	1.32943	1.85453	0.500932	0.77751	0.528937	0.371002	0.242115	0.319738	0.541422	0.562798	0.572874	0.237647	0.247143	0.30773	0.157212	0.318234	0.237647	0.461348	0.337372	0.407667	0.160503	0.268288	0.287286
VIT_04s0008g05510	4.14732	3.93061	4.09831	4.41706	4.9965	4.70356	3.64911	3.48968	3.86695	4.00737	4.17237	3.27715	1.99577	1.88629	1.97247	1.5797	1.50892	1.362	2.06093	2.23672	2.54354	1.67726	2.45099	2.2682
VIT_04s0008g05520	2.68655	2.76423	2.54586	2.05961	1.90083	2.09059	0.680407	0.862533	0.906816	0.795808	0.735267	0.883185	0.624101	0.416502	0.456945	0.476074	0.500227	0.0872814	0.514176	0.452767	0.609747	0.516358	0.5374	0.510991
VIT_04s0008g05640	2.52247	1.67579	1.91637	2.74186	3.33522	2.39643	0.365905	0	0	0.199553	0	0	0	0	0	0	0	0	0	0	0	0	0	0
VIT_04s0008g05700	0.37956	0.288638	0.320069	0.443845	0.591719	0.409357	0.404758	0.567403	0.661097	0.683685	0.855382	0.695404	0.832658	1.13353	0.611178	0.904492	0.766293	0.939745	1.2415	1.59331	1.37689	1.6655	2.29025	2.07484
VIT_04s0008g05760	5.38401	5.19412	5.65022	5.74605	6.25428	6.1204	5.28005	5.68035	5.68744	5.74051	5.77917	5.29931	4.39828	4.45198	4.16849	4.2128	4.22067	4.20896	4.17826	4.34731	4.59432	3.51014	4.63933	4.2641
VIT_04s0008g05820	2.80048	2.8354	2.83856	2.90654	2.89968	3.00443	3.40231	3.21645	3.57408	3.92308	3.76517	3.69935	4.66906	4.676	4.85547	4.8947	4.50277	4.76276	5.17556	5.1827	5.06238	5.11871	5.07488	5.12377
VIT_04s0008g05860	2.41708	2.47225	2.37864	1.9403	2.0474	1.98442	1.19222	1.14046	1.13652	0.996603	1.13388	1.12691	1.6923	1.6041	1.52889	1.66226	1.71435	1.44816	1.30283	1.34093	1.37613	1.4426	1.40108	1.40918
VIT_04s0008g05970	2.23615	1.89173	1.98351	2.53453	2.81213	2.84316	1.08692	1.79426	1.99283	1.6367	1.53449	1.70586	1.89266	1.4176	2.01371	1.6589	1.82601	1.70611	0.657948	0.763289	0.893534	0.983627	1.31948	1.04354
VIT_04s0008g06000	3.09593	3.0073	3.08153	4.31481	4.18702	4.2175	7.87697	7.14192	7.34108	7.55681	7.48478	7.49974	7.64006	7.83785	8.05885	7.78228	7.76711	7.53435	6.65352	6.2934	7.18696	5.51151	6.34348	6.15865
VIT_04s0008g06050	5.15254	5.02314	5.00535	5.07955	4.53748	4.86659	5.26652	5.02406	4.7273	4.61734	4.41208	4.5186	4.20016	4.25929	4.47673	4.42689	4.49961	4.44001	4.00495	3.9754	4.003	3.93775	3.9026	4.00758
VIT_04s0008g06060	1.90262	1.72252	1.78725	2.30838	2.47728	2.48103	1.65502	1.43421	1.62376	1.61778	1.61824	1.58156	1.65858	1.681	1.58491	1.61933	1.53069	1.58498	2.60205	2.39294	2.52856	2.47354	2.43065	2.58127
VIT_04s0008g06140	3.07284	2.58299	2.69652	3.43202	3.47816	2.97819	4.8037	4.27878	4.07722	3.20546	3.55937	3.17814	1.37274	1.49806	1.55539	1.70731	1.21073	1.03627	2.5215	2.41323	3.0082	2.12153	2.93333	2.74147
VIT_04s0008g06150	4.80038	4.09913	4.18218	5.28055	5.29563	5.0194	6.54439	5.96986	5.85854	4.6928	4.85768	4.61553	2.3039	2.45717	2.33429	2.50364	1.89288	2.47473	4.14795	3.94011	4.73974	3.48296	4.40286	4.32137
VIT_04s0008g06290	2.29288	2.72345	2.66222	1.90719	2.25844	2.15613	2.03412	2.34115	2.48997	1.86739	2.09242	2.27656	1.16465	0.75247	0.97372	0.80941	1.53338	0.859179	0.719863	0.79409	0.688351	0.579898	0.822131	0.531592
VIT_04s0008g06300	3.391	3.88925	3.89564	2.91183	3.14892	3.11359	3.17487	3.5456	3.69249	3.18516	3.15398	3.38769	2.04259	1.14439	1.81244	1.35304	2.44558	1.26401	1.12847	1.08868	0.884908	0.808396	1.25741	0.695453
VIT_04s0008g06550	0.140424	0	0.046864	0	0	0	0.0202637	0.0795105	0	0.0864855	0.157136	0.0781865	0.151925	0.158181	0.472022	0.502325	0.252563	0.0609972	0.268413	0.268109	0.211019	0.71243	0.608121	0.700817
VIT_04s0008g06570	5.40316	5.82667	5.51817	5.69769	6.25453	6.01119	7.04757	6.70865	6.97525	6.09396	6.27649	6.13922	5.61055	5.74941	6.0396	5.84556	5.74659	6.0091	6.41174	6.59121	6.63904	6.45113	6.81836	6.65856
VIT_04s0008g06700	2.51816	2.25326	2.16852	2.54258	2.26639	2.31957	3.15	3.34902	3.38711	3.44742	3.35079	3.33379	3.73148	3.7774	3.57272	3.66136	3.74547	3.59113	3.28567	3.2454	3.23673	3.59522	3.51234	3.56962
VIT_04s0008g06930	5.0628	5.14017	5.15721	5.71633	6.34356	6.05563	4.00511	4.65634	5.129	5.22247	5.18507	4.87495	4.25111	4.04024	4.25027	4.01202	3.72361	4.11655	5.09581	4.89626	5.01442	4.44779	4.53411	4.39
VIT_04s0023g00130	0.0978534	0.204308	0.176086	0.0703699	0.211078	0.170181	1.92169	2.22027	1.67717	1.13185	1.50145	1.55038	1.25885	1.1402	1.55803	1.35591	1.36117	1.4448	2.03868	2.15595	2.02392	1.53454	1.87989	1.87136
VIT_04s0023g00210	0	0	0	0	0.0582596	0	1.00016	1.11089	0.486301	0	0	0.0728824	0.141859	0.0757506	0	0.0548514	0.321025	0.111518	0	0	0.102019	0	0	0.0485577
VIT_04s0023g00230	0	0	0	0	0	0.0516766	0.84981	0.820745	0.358332	0.112183	0.17058	0	0.101214	0.235053	0.189947	0	0.159449	0.10483	0.0505857	0.0254833	0.0487369	0.0526195	0	0.0229728
VIT_04s0023g00240	0	0	0	0.0217227	0	0	0.269949	0.174771	0.102245	0	0	0	0	0	0	0	0	0	0	0	0	0	0	0
VIT_04s0023g00280	0.775996	0.737615	0.76169	0.931473	0.76004	0.821636	1.16359	1.01281	0.998106	0.954536	0.937098	0.987481	1.61615	1.72165	1.52955	1.5542	1.64994	1.78271	1.6383	1.78577	1.65833	2.04261	1.94958	1.92435
VIT_04s0023g00310	3.64954	3.5077	3.38817	3.57764	3.1415	3.5311	2.42602	2.33992	2.33037	2.1172	1.93309	2.32474	2.00907	2.29681	1.88029	2.16385	2.03619	2.38368	2.33269	2.41566	2.33324	3.06832	2.68084	2.72922
VIT_04s0023g00320	0.567403	0.469584	0.424189	1.51719	1.36563	1.24606	1.03064	1.12927	0.57486	0.22848	0.0814934	0.493446	0.020087	0.251195	0.605252	0.372362	0.7782	0.576011	0.207767	0.194584	0.354338	0.280943	0.179361	0.344147
VIT_04s0023g00350	3.30432	3.46258	3.4053	2.93656	2.90243	2.76795	1.72884	1.61412	1.67421	1.5454	1.61355	1.58975	1.27095	1.43719	1.45133	1.36462	1.54609	1.23877	1.3046	1.20038	1.28244	1.23439	1.11862	1.23203
VIT_04s0023g00430	2.47778	1.74033	1.86287	2.86912	2.87505	2.40534	2.01122	2.47059	2.12254	2.36779	2.2548	2.58003	1.363	0.81544	1.11958	1.22692	1.53833	1.03948	0.449614	0.449136	0.371172	0.340793	0.578038	0.468616
VIT_04s0023g00440	5.26578	5.13272	5.16176	5.52103	5.60903	5.54878	5.00797	5.14552	5.20111	5.43899	5.39862	5.1486	5.66055	5.66961	5.82831	5.78251	5.74951	5.79265	5.97278	5.89514	5.94036	5.82699	5.85207	5.85627
VIT_04s0023g00920	1.34085	0.992034	1.02983	1.30938	1.0418	0.889307	1.02772	0.813337	1.24429	1.60348	1.69403	1.91606	1.78265	1.29687	1.57634	1.68875	2.08849	1.35728	1.0869	1.08213	1.1422	1.0982	1.43612	1.0808
VIT_04s0023g01040	3.46497	3.20307	3.21596	3.45009	3.27293	3.35534	4.06626	4.06052	3.75133	3.60088	3.51454	3.62105	3.07264	3.13883	3.17949	3.45467	3.39145	3.40607	2.93018	2.95269	2.91308	3.05738	3.0267	2.95255
VIT_04s0023g01090	1.19022	1.10008	1.16481	1.668	1.5381	1.62555	0.204177	0.646602	0.581224	0.307018	0.388681	0.377711	0.376728	0.236247	0.136255	0.253202	0.26979	0.221289	0.493808	0.0877556	0.414164	0.371993	0.168441	0.421078
VIT_04s0023g01100	6.28773	5.59656	5.8369	6.09865	5.83907	6.20485	4.66384	4.69774	4.10633	2.99274	3.74665	2.98032	1.15839	0.626607	0.911398	1.63095	1.96584	1.09934	0.431918	0.274001	0.181956	0.368101	0.426727	0.428009
VIT_04s0023g01110	3.17215	3.2773	3.94808	2.9913	3.23462	3.11881	7.61382	7.49011	7.35588	8.30317	7.91227	7.69067	7.04697	6.37741	6.98283	6.78822	6.81793	6.18102	7.01887	6.84091	6.63186	5.82867	6.93903	6.19279
VIT_04s0023g01330	0.0244588	0.0243026	0	0.181369	0.31551	0.439889	0.399859	0.623078	0.434318	0.128289	0.397868	0.152861	0.664545	0.492627	0.691523	0.370244	0.29912	0.541072	0.780901	0.691392	0.598072	0.446917	0.426532	0.669667
VIT_04s0023g01380	4.48496	4.36965	4.53094	5.45105	5.68963	5.66879	5.27136	5.09628	4.37186	3.43734	3.34099	3.72684	4.35907	5.01127	4.89944	5.19582	4.80666	5.25428	5.10675	5.38285	5.17322	6.21028	5.49283	5.69943
VIT_04s0023g01470	2.31338	2.41159	2.24912	2.45427	2.82355	2.72072	2.41882	2.34237	2.45468	2.61601	2.67706	2.54535	3.0754	2.96998	3.16386	3.04983	2.87125	2.94586	3.06441	3.09957	3.10675	3.0908	3.03767	3.11264
VIT_04s0023g01480	0.968669	0.84009	0.713657	1.79435	2.22082	2.15551	1.54555	1.79301	1.04621	0.343486	0.241318	0.693152	1.56305	1.68846	1.17015	2.01128	2.19285	2.00852	1.31516	1.58664	2.07335	1.87872	1.75571	1.91265
VIT_04s0023g01490	0.320332	0.414607	0.376838	0.546463	0.920015	0.833662	0.780654	0.561974	0.460291	0.185465	0.219413	0.168205	0.144935	0.0392351	0.0292239	0.144952	0.125697	0.185224	0	0.0185727	0.0788941	0.0666253	0.018339	0.0332861
VIT_04s0023g01720	0.99539	1.00571	1.1885	0.683144	0.706793	0.712956	0.622322	0.759747	0.858047	0.912129	0.89253	0.966334	1.16699	1.10956	0.828689	1.16345	0.720362	0.957725	1.18642	1.24239	1.11385	1.27197	1.24188	1.31344
VIT_04s0023g01800	0.0828575	0.0554114	0.0451913	0.215136	0.195507	0.245232	2.3328	2.17872	1.883	2.09584	2.10223	2.17659	2.02939	2.13587	2.22281	2.24763	2.12782	2.28906	2.29336	2.25909	2.18168	2.25536	2.19889	2.37401
VIT_04s0023g01890	2.13815	2.3708	2.30452	1.59945	1.95771	1.81148	1.44708	1.73121	1.76304	1.53772	1.83102	1.61504	2.37272	2.78604	2.46682	2.57384	1.60613	2.52763	3.71556	3.97875	3.79051	3.77613	3.69693	3.79234
VIT_04s0023g02030	0.198268	0.370435	0.514219	0.518869	0.25275	0.624858	0.843959	0.31609	0.551524	1.52087	1.31756	1.86725	1.13767	1.32361	1.08103	0.782611	1.86664	1.85355	1.64231	1.79585	1.89675	1.07331	1.36129	1.54033
VIT_04s0023g02070	1.82235	2.05735	2.36147	1.96763	2.426	2.23497	1.71795	2.29464	1.49123	1.32341	0.805586	1.56325	1.00054	1.3322	1.11568	1.39794	1.30693	1.17178	1.59951	1.58653	1.69945	1.47203	1.43706	1.44388
VIT_04s0023g02130	3.08946	3.05683	3.2456	3.16934	3.27631	3.11034	4.27919	4.11903	4.09159	4.74187	4.56967	4.45942	3.79064	3.55785	3.83136	3.87499	3.73056	3.84285	3.81701	3.561	3.65726	2.88268	3.47222	3.02116
VIT_04s0023g02150	1.52773	1.56149	1.67601	1.55841	1.5279	1.40172	4.23945	3.88254	3.87959	3.88276	3.7989	3.63898	3.65578	3.71103	3.96817	3.59535	3.83627	3.83653	3.89266	3.50494	3.82715	2.92228	3.39454	3.30679
VIT_04s0023g02170	0	0	0	0.2887	0.12809	0.081898	0	0	0	0	0	0	0	0	0	0	0	0	0	0	0	0	0	0
VIT_04s0023g02280	0.0265414	0	0	0	0	0.0324855	2.52103	2.17615	1.817	1.27133	1.39517	1.49603	0.125338	0.171566	0.276074	0.347468	0.437695	0.410817	0.0933578	0.263398	0	0.27353	0.0921023	0.214581
VIT_04s0023g02290	0.289147	0.088959	0.103571	0.618217	0.38413	0.525742	1.66853	1.81227	1.3086	1.31357	1.19068	1.10018	0.152199	0.139584	0.133494	0.346232	0.337503	0.307985	0.0860516	0.133818	0.0896448	0.0749365	0.18443	0.0457955
VIT_04s0023g02380	3.67879	3.15805	3.32648	4.01396	3.87185	3.64815	3.54955	3.83615	3.57554	3.87105	3.50974	3.42771	1.34861	1.2717	2.00299	1.45086	1.74815	1.53895	1.72419	1.58836	1.92974	1.05605	2.02849	1.60315
VIT_04s0023g02430	0.953721	0.635491	0.622683	1.45198	1.54041	1.48605	1.08005	0.813787	0.60426	0.186144	0.0603964	0.45673	0.168354	0.380028	0.193835	0.722383	1.03703	1.06423	0	0.0431354	0.196977	0.288568	0.411025	0.184831
VIT_04s0023g02450	7.60148	7.61704	7.56654	7.64707	8.09172	7.69319	7.64109	7.4915	7.60707	8.22067	8.07694	7.79849	8.01302	8.00422	8.04935	8.23291	7.99938	8.18546	7.90072	7.89571	7.85056	7.99064	7.88889	7.9739
VIT_04s0023g02480	3.00332	3.27412	3.20581	3.37221	3.50125	3.80044	7.91391	8.04561	8.91869	8.88943	8.95451	8.96862	9.95377	10.1448	9.73565	8.68753	7.58315	9.27913	11.4928	11.2752	11.0931	10.9041	10.9857	11.3225
VIT_04s0023g02690	5.82596	5.98816	5.47874	5.60156	5.04043	4.84892	3.30787	3.16089	2.75898	2.46445	2.27813	2.34918	0.518121	0.248371	0.687741	0.288623	0.983799	0.181965	0.124553	0.0671955	0.153616	0.0699657	0.0735529	0.137768
VIT_04s0023g02700	3.33144	3.11246	3.13681	4.16056	3.77321	3.75019	2.59766	3.05414	2.83548	3.40677	2.94752	2.64347	1.04117	0.854562	1.29191	1.57716	1.6182	1.67985	0.808466	0.885727	1.24273	1.37473	1.25447	1.11374
VIT_04s0023g02810	3.9043	4.1348	4.06655	3.86005	3.6706	3.60011	7.04416	7.18842	7.17791	7.41174	7.24544	7.36589	6.3577	6.22562	6.59241	5.96816	6.3607	6.04129	6.82236	6.68682	6.83552	5.99127	6.60769	6.40094
VIT_04s0023g02820	4.84312	4.72669	4.81486	5.82637	5.62013	5.80271	6.88768	6.76631	6.50381	6.21265	6.19155	6.24081	5.84504	5.94811	6.21163	6.19853	6.71928	6.42179	6.19089	6.13574	6.18073	5.96735	6.311	6.09688
VIT_04s0023g02840	0.787674	0.664566	0.862214	1.10664	1.29527	1.39896	0.467758	0.542937	0.283506	0.971502	0.412977	0.566765	1.03949	1.28402	0.919785	0.802192	0.673675	0.652765	1.18405	1.12197	1.03097	1.2617	1.14275	1.27494
VIT_04s0023g03010	5.98183	5.78659	5.73091	5.78713	6.11082	5.59317	4.87846	5.26669	4.99825	5.35356	5.31248	5.08704	4.07004	4.2822	4.22012	3.90809	3.72306	3.60453	4.31952	3.98214	4.35537	4.1321	3.83726	4.38204
VIT_04s0023g03040	8.12084	6.65283	6.79623	7.68507	7.04393	7.7549	3.52472	3.90313	3.61835	4.46218	4.19706	4.40208	3.19515	2.72944	3.33483	3.40646	3.90535	3.58877	3.25805	3.47586	3.51654	1.23099	3.44714	2.6918
VIT_04s0023g03110	0	0	0.0160332	0.154398	0.0634656	0.0599626	0.0542252	0	0.0516578	0.059109	0	0.0269412	0	0.028019	0	0.0982663	0.0185651	0.0415725	0	0.0586291	0	0.040988	0.252298	0.103953
VIT_04s0023g03230	0.287054	0.101528	0.400487	0.19375	0.363036	0.238792	6.22771	6.11282	5.70117	5.81111	5.37558	6.09716	4.85101	4.84607	5.06338	4.70423	5.15414	4.84135	4.71807	4.18556	4.48339	3.97396	3.62957	3.77775
VIT_04s0023g03370	4.26171	4.268	4.90046	3.86285	4.20258	3.94537	7.81002	7.65084	8.03053	8.35858	7.95067	7.87213	7.50411	7.60501	7.84737	7.43255	7.33131	7.50504	8.81393	8.54108	8.68506	7.97039	8.15254	8.34985
VIT_04s0023g03540	2.22246	2.1028	1.93391	2.82406	2.33556	2.14163	5.79733	5.46598	4.52085	3.24572	2.75612	4.00243	2.77714	3.20789	3.53225	3.5784	3.92545	3.61268	3.23997	3.29141	3.15027	3.59916	3.23203	3.60884
VIT_04s0023g03550	0.266375	0.18838	0.258793	1.64313	1.53891	1.75373	5.55491	5.25227	4.20192	2.80057	2.32287	3.31068	0.956376	1.65457	1.98291	2.60202	3.31223	2.7126	1.86377	1.77848	1.73343	2.14085	1.4614	1.77613
VIT_04s0023g03590	0	0.0276085	0.0269299	0.105917	0	0.0672273	0.600848	0.631963	0.167264	0.145049	0.046608	0.212759	0.131009	0	0.198182	0	0.284943	0.42764	0.0658154	0.246681	0.210757	0.226578	0.325566	0.299762
VIT_04s0023g03600	0.446722	0.5329	0.603921	1.28066	1.0328	1.2474	2.23192	2.23251	1.6924	1.83209	1.59689	1.34167	0.573898	0.594341	0.606697	0.793192	1.13492	0.91069	0.559203	0.820525	0.568722	0.351618	1.50089	1.09284
VIT_04s0023g03610	1.5048	1.54693	1.69546	1.06736	1.11663	1.22865	3.83982	3.78129	3.60595	3.49258	3.46248	3.46526	1.43772	1.20291	1.33645	1.21824	1.72215	1.17738	0.319317	0.337308	0.348411	0.222033	0.399628	0.24722
VIT_04s0023g03650	1.27762	1.31937	1.46588	0.913936	0.856697	0.841176	0.140231	0.11414	0.132918	0.151492	0.115836	0.126591	0.143898	0.153486	0.0959097	0.103854	0.15212	0.0821157	0.0724512	0.130881	0.108619	0.128012	0.111147	0.137225
VIT_04s0023g03680	0.602657	0.636949	0.718905	1.00688	1.34505	1.04523	0.157435	0.167567	0.153395	0.0398094	0.156585	0.145252	0.157909	0.157626	0.105618	0.212179	0.156226	0.209716	0.11302	0.0677674	0.123216	0.18263	0.182881	0.115437
VIT_04s0023g03710	2.54507	2.37143	2.39141	1.50355	1.54847	1.51282	0.919033	1.07431	1.25418	1.17661	1.05087	1.2825	0.135545	0.206876	0.156325	0.414141	0.226153	0.342736	0.10105	0.0513472	0.432196	0.10504	0.280529	0.13475
VIT_04s0043g00130	1.16513	1.26603	1.21492	1.06005	0.963513	0.991099	1.22406	1.29613	1.30346	1.19558	1.26097	1.24776	1.16417	1.15105	1.13344	1.07861	1.23391	1.15243	1.11928	1.12038	1.17732	1.0918	1.21321	1.16847
VIT_04s0043g00310	2.49682	2.20594	2.33872	2.90345	3.0824	2.67856	2.646	2.6561	2.55181	2.7212	2.58998	2.31746	1.54337	1.48239	1.69584	1.38521	1.56842	1.46082	2.04863	2.03383	2.37931	1.77682	2.21189	1.94087
VIT_04s0043g00840	1.67202	1.43779	1.43778	1.67742	1.38431	1.50667	1.01622	1.2953	1.56471	1.11295	1.1089	1.1317	1.43841	1.8978	1.39405	1.84851	1.27745	1.92909	2.55178	2.70134	2.32937	3.51539	3.30017	3.16912
VIT_04s0044g00190	0.21208	0.287203	0.397361	0.649523	0.741875	0.764858	0.109534	0.0497801	0.0932027	0.364126	0.192321	0.186534	0.119039	0.193585	0.238625	0.223723	0.221524	0.247701	0.0538204	0.0360583	0.101912	0.0375615	0.0356074	0.0485058
VIT_04s0044g00220	4.89398	4.24686	4.40102	5.22885	5.50738	5.20562	5.46158	5.81423	5.77897	5.54221	5.60169	5.36535	4.51351	4.58283	4.96282	4.55761	4.94143	4.70181	4.04848	4.07869	4.10809	3.89935	4.51982	4.4132
VIT_04s0044g00270	0.676851	0.0975777	0.0324486	0.364453	0.0645646	0.0807762	0.101766	0.10845	0.374962	0.226817	0.260858	0.181782	0.50669	0.309758	0.485406	0.627776	0.453188	0.64644	0.358113	0.449767	0.217561	0.525995	1.09703	0.815879
VIT_04s0044g00280	3.90871	3.61937	3.72982	3.85991	3.90637	3.8607	3.98434	3.95573	3.69936	3.60968	3.36049	3.455	2.75376	2.47946	2.72561	2.83071	2.92733	2.68576	2.50081	2.40137	2.62964	2.24784	2.49147	2.29548
VIT_04s0044g00310	0.327909	0.469017	0.427247	0.743328	1.00367	0.905029	0.729482	0.658656	0.620797	0.0398969	0.177049	0.0536872	0.0359073	0.0188458	0	0.0135719	0.0851319	0.0554764	0.0133277	0.0395708	0.0381659	0.0412184	0.0771226	0.0705176
VIT_04s0044g00360	0.0528345	0.0864685	0.0172765	0.242027	0.236051	0.16607	0.337103	0.141915	0.109157	0	0.0299736	0.0290217	0	0.0597453	0.129811	0.0431958	0.097353	0.0881837	0	0.0213428	0.119296	0	0.102423	0.0382218
VIT_04s0044g00600	0.449462	0.149198	0.277985	0.922162	0.928027	1.08461	0.16528	0.1655	0.299908	0.179564	0.0863999	0.0837074	0.237176	0.246655	0.187	0.237205	0.364369	0	0.433974	0.524209	0.373696	0.587186	0.721501	0.74061
VIT_04s0044g00870	3.08047	3.28589	3.24524	3.18625	3.26845	3.29392	1.88321	2.05997	2.2461	1.99511	1.79443	1.82409	1.83328	2.56299	2.32028	2.31	2.25149	2.26303	2.77908	2.94485	2.67088	3.28737	3.20385	3.11988
VIT_04s0044g00970	0.735921	0.890655	0.694129	1.5229	1.37054	1.57164	1.12795	1.38604	0.941257	0.538469	0.458937	0.583479	0.18338	0.190848	0	0.0480823	0.0871512	0.0979893	0.222043	0.221789	0.253675	0.142633	0.298312	0.309738
VIT_04s0044g01020	4.35538	4.2685	3.79797	4.48993	4.66904	4.68968	3.22025	3.90992	4.08901	3.97813	3.84379	3.86088	1.29706	0.767093	1.45231	1.06564	1.45996	0.835675	0.73163	0.952014	0.662632	0.19313	0.723642	0.627302
VIT_04s0044g01100	0.337628	0.177586	0.131991	1.19608	0.638679	0.216236	0	0	0	0	0	0	0	0	0	0	0	0	0	0	0	0	0	0
VIT_04s0044g01110	7.11777	7.5029	7.28365	8.03125	8.02642	8.11892	5.72723	5.83498	5.18405	5.02636	4.84952	4.69889	2.79298	2.64292	3.2885	2.86577	4.06498	3.49812	2.61971	2.89359	2.74248	1.97813	3.72294	3.03434
VIT_04s0044g01120	1.80904	2.07297	1.96713	3.0216	2.85772	2.63554	1.09965	1.14912	0.823325	0.705353	0.653889	0.599213	0.238801	0.143204	0.301438	0.130955	0.422226	0.557664	0.258726	0.234576	0.215061	0.0789207	0.545994	0.393569
VIT_04s0044g01130	4.18559	4.48735	4.39986	5.24343	4.94878	5.00026	3.18561	3.20158	2.58047	2.47575	2.21667	2.1666	1.03999	0.915358	1.15516	0.926765	1.76456	1.61439	0.817775	0.92513	0.988421	0.397874	1.60678	1.11528
VIT_04s0044g01670	4.77784	4.90307	4.50975	4.7288	4.73989	4.57757	3.6123	3.6444	3.80081	3.36323	3.39301	3.35229	3.26105	3.01661	3.27164	3.2089	3.41652	3.09211	3.06393	3.12893	3.00881	2.98776	3.1396	3.18361
VIT_04s0044g01740	5.96848	6.24544	6.37861	5.86158	6.0902	6.18501	4.96713	5.2418	5.0219	5.12271	4.84457	4.89243	3.98089	3.38949	4.08926	3.45269	3.89826	3.40918	3.07731	3.31346	2.98532	2.5985	2.81366	2.67108
VIT_04s0044g01750	5.24043	5.2112	5.18883	5.27358	5.29603	5.38662	4.73465	4.8678	4.82788	4.98629	4.93816	4.81071	4.57286	4.27861	4.78254	4.52767	4.77591	4.398	3.90089	3.75608	3.81933	3.37081	3.57511	3.64422
VIT_04s0044g01860	0.267083	0.285174	0.266735	0.32659	0.206321	0.182562	0.833628	0.786269	0.64532	0.484203	0.555345	0.55054	0.353075	0.326596	0.350494	0.435695	0.399715	0.404351	0.452703	0.452223	0.480956	0.5268	0.530603	0.413149
VIT_04s0044g01880	3.67936	3.39897	3.41434	4.03403	4.05148	3.96822	3.75269	3.78046	4.09579	3.31853	3.80502	3.48796	3.21517	3.33222	3.37979	3.64681	3.76358	3.42373	1.45308	1.89035	2.38434	1.95753	2.82145	2.45711
VIT_04s0069g00260	0.630052	0.578296	0.574483	1.05728	1.00066	1.03524	0.376678	0.262049	0.298517	0.148728	0.230654	0.291298	0.0972228	0.101305	0.112354	0.170564	0.365407	0.270276	0.141028	0.127379	0.174453	0.132519	0.139162	0.115221
VIT_04s0069g00270	0.667521	0.797745	0.443641	1.54128	1.4278	1.28876	0.845524	0.549305	0.666512	0.292264	0.393633	0.541469	0.324559	0.452649	0.0821838	0.203374	0.503096	0.393911	0.245877	0.245597	0.23745	0.107512	0.242736	0.263739
VIT_04s0069g00330	0.0130385	0.0129549	0.0126349	0.0688781	0.0253116	0.0396112	0.0135282	0.0216149	0	0.0059243	0.011015	0.00534136	0	0	0.0123443	0.0277461	0.00733495	0	0.00392438	0.00391953	0.0113066	0.01222	0	0.0140716
VIT_04s0069g00790	1.69266	2.09476	2.03069	1.45365	1.67367	1.93461	4.45504	4.26372	4.46692	4.83313	4.77998	4.56389	5.11928	4.7545	5.01554	5.12898	5.07286	4.91807	3.9765	4.0178	4.13702	3.36664	3.84385	3.49671
VIT_04s0069g00860	5.21528	4.72921	4.49179	5.2449	5.06044	4.58912	6.20878	6.13075	5.81632	4.94303	5.15701	5.35329	4.26493	4.43465	4.41779	4.66484	5.07796	4.7137	3.80621	3.80206	4.17119	3.86004	3.93177	4.07693
VIT_04s0069g00920	5.92832	5.76601	5.53764	6.11145	6.07261	6.09445	5.79048	6.26433	6.3696	6.55408	6.37607	6.25665	4.61831	4.19239	4.5967	4.16044	4.83632	4.41918	3.0423	3.15651	3.16814	3.49002	3.51447	3.48486
VIT_04s0069g00980	1.20103	1.25608	1.30359	2.03003	2.20384	1.86048	3.01059	3.69798	3.75201	4.3985	3.90601	3.67502	0.13253	0.093468	0.0527776	0	0.0926191	0.201216	0.0336826	0.0665161	0.0641756	0	0	0
VIT_04s0079g00230	0	0.0393455	0.0665134	0.131434	0.325582	0.162793	0.0531666	0.0329951	0.0313781	0.0535804	0	0	0	0.0337321	0.0375071	0.0482514	0.011226	0	0.011995	0.0119802	0.0230102	0.012484	0.0118292	0.010795
VIT_04s0079g00240	0.237037	0.224718	0.219546	0.42333	0.491762	0.311404	0	0	0.0202143	0	0	0	0.0413789	0.125765	0.117044	0.0156585	0.0286421	0.0322856	0	0.0153579	0.0148082	0.0160029	0	0
VIT_04s0079g00260	0.587464	0.503251	0.469726	0.854318	0.740814	0.645217	1.39768	1.45683	1.31591	1.14246	1.15394	0.96622	0.641622	0.452958	0.45131	0.513576	0.698395	0.593776	0.33801	0.331352	0.354918	0.34163	0.360477	0.30165
VIT_04s0079g00280	0.0207604	0.0206277	0.0399623	0.226924	0.337696	0.289493	0.321559	0.26885	0.171183	0.0557741	0.034881	0.083	0.0169365	0.119362	0.058188	0.202361	0.207414	0.243292	0.131816	0.0969278	0.159937	0.474362	0.574221	0.435185
VIT_04s0079g00290	0.319311	0.300802	0.307128	0.471444	0.564854	0.55918	0.0772481	0.0475773	0.095298	0.115781	0.121079	0.190593	0.184117	0.269887	0.184383	0.144862	0.179666	0.201234	0.24273	0.234007	0.325362	0.229881	0.197355	0.23163
VIT_04s0079g00610	6.81031	6.94119	7.01539	7.18911	6.91328	6.81016	5.74472	5.50497	5.21507	4.7529	4.75919	4.74255	3.37866	3.22106	3.49989	3.29184	4.19529	3.37982	2.78155	2.59505	2.60875	2.39231	3.47857	2.68032
VIT_04s0079g00680	3.21096	3.29777	3.47405	3.08245	3.27843	3.2165	3.11375	3.20759	3.18913	3.13455	3.29739	3.25974	2.95499	2.70845	2.85238	2.46448	3.03602	2.44497	2.42725	2.25416	2.09064	1.67395	1.98845	1.88792
VIT_04s0079g00690	0.0542188	0.188423	0.0525636	0	0.136914	0.0876357	10.0993	10.2159	10.2328	10.4701	10.2042	10.0881	9.13453	8.91519	9.43941	8.88072	9.16001	8.93146	9.01601	8.468	8.91378	7.81328	8.50801	8.21651
VIT_04s0079g00810	3.71623	3.14202	3.29286	4.30822	3.79318	3.91215	6.18097	5.64506	5.52249	5.56656	5.1303	5.59072	5.78557	6.07163	5.86121	5.92705	5.8532	5.94796	4.47855	4.57695	4.39837	4.14694	4.43123	4.14527
VIT_04s0210g00030	0.0737301	0.0602197	0.0757151	0.114332	0.15521	0.118688	0.462494	0.50058	0.552921	0.523931	0.581414	0.382742	0.404501	0.363308	0.402556	0.360126	0.354266	0.344643	0.407172	0.379533	0.363365	0.342526	0.373209	0.320471
VIT_04s0210g00050	0.524411	0.482536	0.42929	0.552939	0.683647	0.583921	2.57128	2.5758	2.57666	2.40541	2.75219	2.40864	2.19441	1.93143	2.05426	2.01853	2.09368	2.02853	2.1432	2.03932	1.9398	1.71478	1.81353	1.72989
VIT_04s0210g00060	4.08745	4.00858	4.01322	3.89194	4.21966	4.01782	3.37923	3.63648	3.646	3.52719	3.49835	3.43331	3.12803	2.78862	3.43668	3.01119	3.40832	3.15667	3.34872	3.16683	3.15606	2.88637	2.79406	2.75433
VIT_04s0210g00090	0.14297	0.175533	0.10528	0.61883	0.716467	0.399912	0.0155129	0	0.114123	0.0665617	0.0620854	0	0	0.0625121	0	0.0452082	0	0	0.0444032	0.16976	0.124704	0	0	0
VIT_05s0020g00330	0	0	0	0	0	0	1.74662	0.997041	1.33027	0.217711	0.295774	0.476689	0.0687376	0.384627	0.724191	0.264621	0.160533	0.684614	0.100148	0.075664	0.0490813	0.774716	0.564113	0.538694
VIT_05s0020g00420	0.0171377	0	0	0	0.505229	0.140901	0	0	0	0	0	0	0	0	0	0	0	0	0	0	0	0	0	0
VIT_05s0020g00600	0	0	0	0	0.0478172	0.0451644	0.415372	0.380486	0.113636	0	0	0.277235	0	0.234309	0.06913	0.0450104	0.120809	0.219464	0.5217	0.854439	0.34443	1.23906	2.50967	1.31245
VIT_05s0020g00640	4.68149	4.55639	4.63494	4.37744	4.15514	4.24943	5.11674	5.18391	4.94462	5.42107	5.18675	5.06266	3.68809	3.39735	3.69303	3.52805	3.58256	3.67867	3.38018	3.3153	3.23013	2.73404	3.18068	2.89694
VIT_05s0020g00680	0.450178	0.427464	0.428215	0.881303	0.989179	0.791071	0.284636	0.145216	0.164503	0.0888296	0.0755559	0.136034	0.0369523	0.0155388	0.0596297	0.0278061	0.060614	0.0231036	0.0646912	0.126456	0.0825327	0.0944116	0.0844715	0.0583247
VIT_05s0020g00750	2.68233	2.6602	2.79072	2.42581	2.38934	2.37192	2.44044	2.40678	2.36383	2.37426	2.39467	2.26303	2.72936	2.71781	2.71515	2.7973	2.81974	2.73271	2.42249	2.51233	2.5242	2.50571	2.39035	2.51037
VIT_05s0020g00840	0.980466	0.868172	0.851897	1.17324	1.44757	1.34643	4.68915	4.71461	5.21705	5.60263	5.4045	5.35449	5.25857	4.8683	5.13902	4.98338	4.34308	4.91682	5.63044	5.53974	5.38481	5.35959	5.28452	5.39227
VIT_05s0020g01100	4.39785	4.29828	4.38345	3.55929	3.82196	4.0234	2.85238	2.47233	2.86378	2.67625	2.62811	2.27782	1.81555	1.67107	1.94018	1.69562	1.86589	1.97264	1.95753	1.79956	1.8853	1.63707	2.12127	1.65887
VIT_05s0020g01110	2.04781	2.2269	2.23332	1.66698	1.57466	1.67977	0.623998	0.637995	0.693064	0.778444	0.761368	0.548487	0.170921	0.177913	0.176182	0.116181	0.188586	0.176879	0.168024	0.22605	0.218503	0.181336	0.198092	0.193487
VIT_05s0020g01310	1.56187	1.04006	0.967313	3.05768	2.97893	3.39328	3.3555	3.32185	2.19351	0.705601	0.860722	0.649512	1.02816	1.12645	1.14247	0.959806	1.30801	0.854745	0.964331	0.980502	1.08191	0.806212	1.1605	1.10287
VIT_05s0020g01400	7.16174	7.2843	7.04823	7.43657	7.89094	7.60282	6.62306	7.0292	7.05413	6.90001	6.84365	6.70578	5.6008	5.47423	6.17379	5.59037	5.9128	5.60289	5.7398	5.62364	5.80808	5.10355	5.7066	5.37403
VIT_05s0020g01450	0.0720635	0.106126	0.136525	0.434166	0.551883	0.170745	0.103548	0.117912	0	0	0.119662	0.059152	0	0.120468	0	0	0	0.0460807	0.127244	0.0859605	0.0829552	0.0454339	0.0430763	0.151333
VIT_05s0020g01750	2.4017	2.15106	1.6414	4.51548	4.42602	3.80413	0.422812	1.04331	0.194157	0	0	0	0	0	0	0	0	0.157722	0.285456	0.149601	0.144479	0.650199	0.404508	0.259212
VIT_05s0020g01830	4.02387	3.50391	3.82381	4.163	4.27716	4.74148	3.26496	3.20738	3.10032	2.94636	2.75911	2.61416	2.45591	2.57876	2.53446	2.24975	2.37359	2.84492	3.17868	2.98641	3.26631	3.19927	3.30363	3.46026
VIT_05s0020g01930	3.23895	3.34988	3.31592	2.85807	2.95881	2.87267	2.77284	2.48691	2.30705	2.3712	2.22211	2.1055	1.25557	1.2727	1.4981	1.18244	1.58836	1.20452	1.10136	1.26432	1.60586	0.995469	1.22657	1.46361
VIT_05s0020g01980	5.36078	5.41898	5.44563	5.49343	5.9835	5.94881	5.36484	5.4031	5.41551	5.7799	5.58972	5.37092	5.04128	4.70373	4.96819	4.83713	5.00432	4.74014	4.42115	4.53411	4.4217	4.375	4.55807	4.51146
VIT_05s0020g02270	8.59634	8.52392	8.69747	8.92322	9.20964	9.16843	8.55865	8.82044	8.74979	8.76693	8.84166	8.62277	7.83508	7.83315	8.04009	7.67015	7.76088	7.78218	7.74852	7.79256	7.87677	7.50172	7.79357	7.76763
VIT_05s0020g02280	0.155101	0.154153	0.197397	0.60286	0.876517	0.405789	1.26164	0.811365	0.563954	0.0957105	0.399875	0.455206	1.19823	1.19317	1.28239	1.43878	1.21224	1.19824	2.51655	2.79508	2.69258	2.92024	3.19361	2.74812
VIT_05s0020g02310	2.01692	2.03181	2.1886	1.72142	2.11074	2.12333	2.50247	2.66451	2.26087	1.79042	2.00345	1.94206	1.22932	1.54426	1.67124	1.39587	1.46904	1.56974	1.66225	1.45023	1.71684	1.30578	1.51147	1.45776
VIT_05s0020g02500	0.821574	0.681279	0.73194	0.756052	0.967737	1.04178	1.47883	1.46169	1.55428	1.28085	2.01473	1.65183	3.81342	4.14332	3.38989	4.08821	3.26729	3.87733	3.83685	4.47949	3.8577	5.31073	4.74515	4.80819
VIT_05s0020g02690	6.76949	6.74628	6.58718	6.8693	7.2808	7.03762	3.40657	3.3046	3.11683	3.67547	3.41442	3.09578	3.75846	3.10872	3.54076	2.52383	3.46443	1.90967	1.88176	1.80082	2.31598	1.41929	1.73053	1.49287
VIT_05s0020g02720	1.39501	0.802177	0.961656	1.79545	2.12371	1.65404	0.728154	0.527714	0.425935	0.232799	0.140027	0.2598	0.0556758	0.140964	0.0326026	0.14182	0.0194276	0.106356	0.0207543	0.176637	0.115975	0.311885	0.210607	0.209662
VIT_05s0020g02770	6.86223	6.81044	6.98446	7.17016	7.26182	7.44729	7.11516	7.06531	6.82128	6.56356	6.45396	6.62008	6.54487	6.69339	6.86883	6.63533	6.27898	6.69192	7.12064	7.04003	7.06934	6.88026	6.71082	6.93967
VIT_05s0020g02810	0.677597	0.991073	1.01577	1.09058	1.35519	1.24374	4.15875	4.02498	3.58169	3.4953	3.36122	3.35949	3.03278	2.92468	3.13754	3.04489	3.33267	2.8601	2.04394	1.9092	1.97082	1.40055	1.90268	1.73052
VIT_05s0020g02830	3.77973	3.37942	3.71642	3.23621	2.85584	2.74055	5.36743	4.74279	4.60205	4.43361	4.84827	4.65787	6.13904	6.35052	5.8545	5.97947	5.44375	5.79992	3.84426	3.27962	4.67675	3.13551	3.59058	3.83962
VIT_05s0020g03030	2.54595	2.63127	2.48644	2.457	2.45107	2.66823	4.08168	3.80417	3.75916	3.2821	3.37234	3.43214	3.52582	3.47608	3.5672	3.29796	3.49726	3.44081	3.22998	3.20909	3.29058	2.98472	3.23852	3.11319
VIT_05s0020g03050	3.95015	3.60104	3.41676	4.25619	4.13619	4.20448	5.64702	5.26504	5.2066	5.16778	4.9303	5.14377	5.59847	5.6833	6.02255	5.76967	5.64661	5.70348	5.81104	5.82695	5.80971	5.78138	5.61114	5.72155
VIT_05s0020g03140	1.82889	1.06324	1.12746	2.07585	1.5844	1.38289	0.92002	0.902901	1.51734	1.05251	1.50642	0.976912	1.83076	1.82804	1.83884	2.4672	1.70698	2.54019	2.02004	2.24708	1.8363	2.66594	3.07287	2.92739
VIT_05s0020g03170	3.12627	2.7867	2.79626	3.1354	2.80089	2.75575	2.34737	2.68794	2.55381	2.18057	1.85618	2.14295	0.391531	0.325436	0.248317	0.429184	0.424584	0.292236	0.0122185	0.0482063	0.0691993	0.0746704	0.047606	0.0752695
VIT_05s0020g03190	4.15021	3.88937	4.05792	4.44634	4.48473	4.2937	4.64302	4.44196	4.64414	4.36022	4.60664	4.42761	4.87738	5.25746	4.72613	5.16606	4.20478	5.14591	5.07178	5.3736	5.32204	5.51557	5.57497	5.65835
VIT_05s0020g03200	0.345569	0.142863	0.306683	0.581036	0.931914	0.668071	0.93056	0.660536	0.442266	0.325687	0.179729	0.21033	0.136957	0.142627	0.0698168	0.353264	0.258308	0.364781	0.184236	0.184022	0.203301	0.177452	0.114582	0.0793686
VIT_05s0020g03240	3.43901	3.25805	3.33472	3.82533	4.75351	3.82021	3.19508	4.37758	4.57917	4.27002	4.14616	4.08833	1.28384	0.937335	1.66737	1.32757	1.70753	1.49237	1.4577	1.5243	1.21059	1.31154	1.71038	1.03078
VIT_05s0020g03270	1.48788	1.23308	1.24729	1.87292	2.77911	1.80777	1.70147	2.66429	2.70468	2.35669	2.33245	2.35553	0.341807	0.442198	0.414439	0.486525	0.585025	0.516742	0.550052	0.341303	0.435194	0.354083	0.597577	0.354288
VIT_05s0020g03280	0.274007	0.372288	0.392244	0.555256	0.493422	0.742785	0.317298	0.632871	0.744048	0.480276	0.694232	0.377512	0.392225	0.51574	0.319008	1.6755	0.630429	1.14006	1.09765	1.36006	0.424813	0.696519	1.58541	1.30872
VIT_05s0020g03380	1.68906	1.88417	1.6418	2.07857	2.2632	1.87275	2.53957	2.38424	2.31708	2.02051	2.07405	2.07392	1.15556	0.937393	1.10745	0.982374	1.06891	0.835415	1.43341	1.18867	1.48187	1.08444	1.70065	1.34468
VIT_05s0020g03460	1.85942	1.88153	1.8037	1.66296	1.51049	1.56247	1.71003	1.73148	1.70397	1.65372	1.70645	1.81848	1.93766	2.02003	1.96926	1.90704	1.90249	1.95888	2.01281	2.0188	2.01698	2.10354	2.05765	2.08128
VIT_05s0020g03470	6.39816	6.45503	6.35099	6.59783	6.7866	6.83993	6.72977	6.78801	6.61661	6.50067	6.50305	6.4616	6.14771	6.29499	6.52865	6.168	6.17644	6.20076	6.33893	6.2901	6.35113	6.26138	6.28345	6.32624
VIT_05s0020g03670	6.27152	6.24994	6.36241	6.04198	6.29621	6.26644	4.21349	4.41481	4.42997	3.94293	4.04071	4.03678	3.60685	3.29177	3.71475	3.16876	3.73934	3.25952	3.56777	3.6245	3.50554	3.51513	3.43463	3.30926
VIT_05s0020g03710	7.31389	6.58076	6.57657	7.46651	7.03565	6.73265	6.46737	6.77795	6.93241	6.74426	6.64452	6.53268	6.10111	6.05255	6.52298	6.10233	6.59718	6.37262	5.25315	5.63231	5.43732	5.60825	5.94354	5.87883
VIT_05s0020g03750	0.231398	0.299209	0.153644	0.453286	0.380163	0.890252	0.494893	0.567654	1.24773	0.395515	1.12099	0.512458	0.191233	0.317887	0	0.887949	0.296208	0.764004	0.0493498	0.430343	0.380226	0.283732	0.631381	0.129497
VIT_05s0020g03860	0.847323	0.920877	1.03688	1.85934	1.92769	2.35751	3.14897	2.87675	2.25968	2.63598	2.23248	2.60471	2.21603	2.15865	2.5892	2.23126	2.18654	2.25736	3.78618	3.61818	3.48597	3.47791	3.61064	3.45582
VIT_05s0020g03870	0.297678	0.217398	0.262292	0.710748	0.854757	0.730877	1.17006	0.962514	0.663471	0.601434	0.567241	0.748673	1.20836	1.49621	1.39454	1.69887	1.52084	1.75818	1.69328	1.70451	1.6308	1.78334	1.8771	1.7584
VIT_05s0020g03890	5.26949	5.47638	5.45492	4.99399	5.2112	4.95923	4.82655	4.7294	4.45703	4.64119	4.31715	4.59829	3.54042	3.19981	3.52103	3.77959	3.94471	3.59962	2.90177	3.08524	3.18816	2.71151	2.80745	2.8216
VIT_05s0020g03970	1.19938	0.911206	0.753378	2.5836	3.2378	2.40809	4.12573	4.38964	2.52247	1.43448	1.11944	1.34197	0.104933	0.224899	0.0876081	0.185783	0.181027	0.149227	0.0114071	0.0226969	0.14666	0	0.0224117	0.0605265
VIT_05s0020g03980	1.05	1.36067	1.49461	1.15144	1.29207	1.25137	4.17474	3.76041	3.23637	2.54651	2.63636	2.54889	1.03071	1.12579	0.924773	0.918605	1.83904	0.666715	0.245415	0.308151	0.545086	0.456559	0.702168	0.652539
VIT_05s0020g04000	5.16729	4.46115	4.78491	5.62078	5.81914	5.67861	5.67349	6.07295	5.55758	5.63993	5.49748	5.28718	3.6963	3.37617	3.99314	3.66827	4.40187	3.82538	3.91398	3.94033	4.28992	3.50351	4.16978	3.84854
VIT_05s0020g04010	0.645258	0.397474	0.666965	0.969993	0.793331	1.0679	3.88622	3.48211	3.74902	3.43312	3.30658	3.35789	2.78207	2.60514	2.67331	2.51311	2.68374	2.77396	4.04928	3.88398	4.03958	3.41124	3.6291	3.67542
VIT_05s0020g04070	5.02863	5.02323	5.04388	5.15349	4.82867	4.81861	4.85065	4.91127	4.85568	5.33233	5.30516	5.14136	5.13169	4.84969	5.00187	4.90713	4.97741	4.90671	4.72328	4.73589	4.60641	4.36407	4.54823	4.56409
VIT_05s0020g04100	1.8753	2.0255	1.90466	1.69257	1.41872	1.45845	1.22201	1.1032	1.22894	1.29976	1.14168	1.20524	1.06516	1.00853	1.011	0.907297	0.954888	0.919565	1.26818	1.32407	1.22996	1.11481	1.25773	1.19218
VIT_05s0020g04130	1.29642	1.14369	1.0795	1.55514	2.01649	1.8006	0.255337	0.203298	0.171017	0.0294537	0.0274492	0.0265768	0	0	0.0307406	0.0589599	0.0363969	0.100426	0	0.0195404	0.018842	0.0797701	0.0383346	0.0176118
VIT_05s0020g04190	0.446265	0.296579	0.306236	1.16176	1.24296	1.20353	0.540428	0.551383	0.301656	0.0997386	0.101275	0.190017	0.0167769	0.0937352	0.0194729	0.06194	0.143769	0.113537	0.036813	0.0428059	0.0354614	0.187769	0.117635	0.0815098
VIT_05s0020g04210	4.85416	4.80602	4.59464	4.89574	4.81948	4.84571	5.54758	5.6365	5.38287	5.02393	5.32164	5.15999	3.60711	3.3614	4.47448	3.80596	4.26356	3.85364	3.60603	3.28929	3.4452	2.64611	2.79729	3.33613
VIT_05s0020g04220	4.41597	4.02948	3.93965	3.78788	3.74207	3.2766	0.106675	0.0613452	0.0272322	0.0311982	0.0146113	0	0	0	0.0163721	0.0211063	0.0129638	0.0109811	0.0034753	0.0103881	0.036389	0.0215697	0.0238206	0.0155662
VIT_05s0020g04300	2.45641	2.07494	1.95296	2.60115	2.82069	2.52036	1.94264	2.25688	2.74782	2.28016	2.85379	2.14542	2.04676	1.98464	2.26835	1.94444	1.91471	1.53754	0.735851	0.90689	1.06288	0.394587	1.42737	0.920567
VIT_05s0020g04570	3.53788	3.40057	3.16252	3.22537	3.71289	3.5545	4.32595	4.10859	4.55237	4.75895	4.80939	4.67215	5.48814	5.73178	6.00263	6.52002	6.35884	6.41044	6.12647	6.19628	6.05713	5.81592	5.88686	5.88416
VIT_05s0020g04670	4.13223	4.71689	5.24636	4.06321	4.56274	5.00224	4.05932	4.12633	4.61083	4.54137	5.17332	5.06027	6.58227	6.5869	6.34746	5.91743	6.40137	6.19264	4.82171	4.80195	4.97439	4.3746	4.58697	4.01965
VIT_05s0020g04680	4.0129	4.58031	5.16696	4.00568	4.6051	5.15431	4.12892	3.97806	4.62749	4.47983	5.20866	4.77954	6.77226	6.80812	6.64048	6.27806	6.33038	6.25135	5.11543	4.89092	5.08253	4.54516	4.60733	4.12894
VIT_05s0020g04690	1.12016	1.24986	1.30639	0.618753	0.699613	0.795874	0.023765	0.0316446	0.0300931	0	0.0321286	0	0.0310181	0.094957	0.0359742	0.0462864	0.0634069	0.0479665	0.0454625	0.0675858	0	0.0472937	0.0667496	0.0409615
VIT_05s0020g04780	2.22845	1.91703	2.08324	2.57557	2.92296	2.6202	1.005	1.20473	1.29102	1.25082	1.87591	1.51885	1.98009	1.6798	1.43874	1.73355	0.870164	1.2086	0.174331	0.61106	0.982287	0.0832775	0.60474	0.429354
VIT_05s0020g04880	4.28815	4.17424	4.40684	3.77179	3.79737	3.66802	2.30627	2.16144	1.81222	1.92797	1.8851	1.86661	1.7376	1.52784	1.53203	1.69465	1.61125	1.32373	0.976884	1.15964	1.17581	1.05349	1.0636	1.2138
VIT_05s0020g05040	0.673821	0.722995	0.807209	0.714837	0.301138	0.196637	5.68948	5.09835	6.06699	5.73434	6.12412	5.90583	6.60467	6.81431	7.20678	8.2605	7.72312	7.885	7.01551	6.9807	6.33741	6.77091	6.83295	6.58095
VIT_05s0020g05050	2.56164	2.28242	2.72251	2.63896	2.4245	2.50841	3.34449	3.21014	3.03888	3.14432	3.26244	3.21759	3.16262	2.96894	3.16829	3.14166	3.56782	2.94423	2.14579	2.13359	2.31594	2.54742	2.59314	2.61114
VIT_05s0020g05060	0.512405	0.598198	0.643961	0.539194	0.657935	0.747427	1.31694	1.12213	1.05337	0.990556	1.02976	0.929401	1.49488	1.54245	1.41469	1.84595	2.3778	1.84746	2.21652	2.81248	3.11849	3.38272	3.47441	3.76312
VIT_05s0029g00080	2.12635	1.98974	1.89582	2.0383	1.98833	1.98009	0.591949	0.863881	0.898412	0.714903	0.67564	0.780984	0.295231	0.263636	0.191634	0.194248	0.297149	0.25121	0.141334	0.387795	0.333579	0.402085	0.795639	0.571526
VIT_05s0029g00140	1.45549	1.24349	0.685085	2.64918	2.42519	2.64556	5.32011	4.95088	4.01798	2.70675	2.18901	3.24583	0.700125	2.73527	2.28078	3.42397	3.08976	3.61878	2.97823	3.51379	3.38729	4.86634	3.87301	4.28764
VIT_05s0029g00300	1.43715	1.41572	1.65245	1.46368	1.35123	1.16205	1.52053	1.58529	1.26954	1.13508	0.975748	1.17174	0.985735	1.00464	0.854608	1.01434	1.03284	0.895968	1.07475	0.957649	0.95746	1.01314	1.01585	0.878224
VIT_05s0029g00420	9.68644	9.64806	9.30971	9.49381	9.71057	9.54031	9.71295	9.66423	9.71233	9.70897	9.60761	9.47603	8.51163	8.33176	8.71701	8.53588	8.1085	8.14025	8.3391	8.10773	8.36189	7.35601	7.74694	7.80268
VIT_05s0029g00480	1.89134	1.8819	1.84505	1.32759	1.22212	1.39192	4.00562	4.45893	4.20484	4.71716	4.4172	4.34587	0.506419	0.112143	0.206993	0.0701211	0.481877	0.164143	0.0462854	0.112909	0.108996	0.0121888	0.143378	0.0417042
VIT_05s0029g00540	0.397882	0.499046	0.413413	0.387996	0.281291	0.409691	0.369692	0.371885	0.346648	0.277676	0.358135	0.402261	0.45133	0.47689	0.369986	0.401822	0.405381	0.4782	0.462724	0.425825	0.464581	0.569357	0.574663	0.565601
VIT_05s0029g00550	1.51602	1.58496	1.71352	1.4141	1.2807	1.2478	1.31157	1.24291	1.28208	1.15012	1.30031	1.36202	1.54769	1.55173	1.40902	1.41668	1.38914	1.44961	1.4698	1.56666	1.58604	1.66471	1.55248	1.64925
VIT_05s0029g00990	0.443003	0.322088	0.412924	0.27052	0.138607	0.265401	0.126994	0.154723	0.13434	0.138126	0.100552	0.125082	0.0971544	0.0533774	0.0509817	0.0761324	0.0602853	0.0483954	0.035207	0.0378337	0.0543942	0.050475	0.0556847	0.0532622
VIT_05s0029g01000	1.43937	1.34659	1.14916	1.04841	0.996547	0.802585	0.289114	0.518431	0.461242	0.47809	0.370413	0.462343	0.114226	0.102584	0.131885	0.122065	0.216896	0.173984	0.165266	0.0730694	0.137722	0.0883735	0.152039	0.0443181
VIT_05s0029g01140	0.204448	0.31708	0.163311	0.683225	0.846149	0.804806	2.88571	2.82604	1.6136	0.936834	0.716019	1.2997	0.581257	1.17757	0.713227	1.50169	1.89295	1.31225	1.07177	1.45083	1.30648	2.3047	2.37237	1.99247
VIT_05s0029g01420	2.81894	3.04329	2.74238	2.63338	2.31606	2.21401	2.68066	2.76265	2.76062	2.6569	3.00264	2.87317	2.79376	2.75385	2.50733	2.5127	2.76255	2.57471	2.74379	2.59176	2.70263	2.37738	2.39569	2.57322
VIT_05s0029g01540	0.955893	1.12771	1.05444	0.647436	0.508746	0.449681	0.724791	0.395637	0.228193	0.135269	0.223831	0.288676	0	0.0219977	0.048533	0	0.217046	0.0487336	0.0155616	0	0.0149862	0	0.0153467	0
VIT_05s0049g00010	0.948306	0.943823	0.859254	1.22431	1.22645	1.48059	2.62289	3.0976	3.1752	3.39034	3.75126	3.60759	4.26567	3.47665	4.00943	3.67385	4.16908	3.76601	3.46945	3.19263	3.15349	2.75427	3.31359	2.90648
VIT_05s0049g00040	0.803157	0.733104	0.751696	1.11842	1.30904	1.15458	4.85513	4.4631	4.24786	3.78974	3.78409	3.77806	3.89983	3.8479	4.09953	4.30629	4.17995	4.27683	4.11693	4.09952	3.9728	4.07633	4.1441	4.22116
VIT_05s0049g00050	0.206745	0.22243	0.277777	0.327517	0.405854	0.319355	3.11969	2.92137	2.69633	2.68104	2.6636	2.55708	2.64001	2.66947	2.63493	2.98891	3.05268	3.0046	2.70097	2.68203	2.44237	2.46167	2.74885	2.55844
VIT_05s0049g00100	4.45928	4.4791	4.48844	4.28398	4.4061	4.45777	1.53023	1.63278	1.28166	1.02216	1.6641	1.42575	2.29637	2.46258	1.77907	2.38449	2.22937	2.13416	2.66869	2.4775	2.38135	2.86037	2.89833	3.05686
VIT_05s0049g00120	1.69577	1.58619	1.43764	1.90363	1.81168	2.03212	1.06907	0.82212	0.845038	0.752884	0.626254	0.919997	0.935294	0.929299	0.885885	1.10178	1.15441	0.956173	1.31906	1.17524	1.18759	1.82901	1.78033	1.57511
VIT_05s0049g00180	6.66928	6.54952	6.52224	6.84739	6.86375	6.85678	6.11285	6.2156	6.11344	6.42771	6.21048	6.11667	5.145	5.13833	5.59988	5.06182	5.4267	5.21359	5.37027	5.147	5.21454	4.73459	4.97082	4.95977
VIT_05s0049g00400	3.16881	3.04887	3.15601	3.11614	2.85924	3.1357	1.3774	1.37993	1.54885	1.20195	1.13254	1.18676	0.768935	0.611098	0.776567	0.884619	1.04517	0.89527	0.547965	0.507528	0.361579	0.48326	0.554558	0.486124
VIT_05s0049g00420	2.49577	2.47303	2.47326	2.48298	2.51552	2.49556	2.44035	2.57565	2.40794	2.11898	2.17972	1.9702	0.925755	0.969949	0.91805	0.839728	1.01131	0.920902	0.873284	0.605029	0.781957	0.744245	0.928805	0.708543
VIT_05s0049g00510	0.706362	0.633518	0.419971	0.618111	0.433647	0.687649	7.48863	7.37721	7.08382	6.75978	7.14907	7.02892	7.49361	7.7501	7.54131	7.97827	8.22593	8.25705	8.16049	8.19148	8.32732	8.23119	8.16793	8.24122
VIT_05s0049g00760	3.52619	4.34359	2.11005	3.49872	4.65544	4.89285	12.572	11.8774	11.9965	12.5432	12.4532	12.4526	12.4019	12.6859	12.8351	13.2991	12.9324	13.1563	12.7433	12.7604	12.7346	12.7095	12.7264	12.6726
VIT_05s0049g00770	2.30074	2.05571	2.65971	3.39982	3.56463	3.43367	6.40535	5.90315	4.39653	3.66235	3.67905	4.66891	3.31815	3.52711	3.5691	5.05887	5.98537	4.9415	3.84957	4.0087	3.54746	3.78532	4.75609	3.72536
VIT_05s0049g00780	3.50085	3.10756	4.04311	4.52603	5.02583	5.02682	5.27509	5.62066	3.89478	4.17166	4.41478	3.88957	2.56189	2.55443	2.66883	3.99415	4.63818	3.86132	2.80279	3.00025	2.53688	2.58831	3.42683	2.77439
VIT_05s0049g00790	2.36005	1.25367	2.41153	4.63437	6.56059	6.07886	0.206946	0.549305	0.371409	0.506959	0.556353	0.295989	0.20335	0	0	0	0	0	0	0.0781659	0	0	0	0.0705906
VIT_05s0049g00800	2.41641	2.40193	3.38823	4.33232	6.37262	5.71221	3.82234	4.16435	2.53588	2.57305	2.64543	2.51421	1.43559	1.22967	1.40194	2.63436	3.49667	2.37977	1.73452	1.90807	1.3743	1.6923	2.20923	1.60353
VIT_05s0049g00810	1.89371	1.10866	1.76224	3.97726	5.93959	5.38373	0.0416379	0.0822206	0	0.0894261	0.0834561	0.0808528	0	0	0	0	0	0	0.0598127	0	0	0.0622096	0.0589991	0
VIT_05s0049g00840	1.62936	1.4382	2.46722	2.94736	4.76194	4.12625	4.76891	4.94291	2.91209	3.42277	3.68534	3.41993	2.2012	2.09336	2.23025	3.32328	4.15477	3.13403	1.97302	2.41463	1.86846	2.05421	2.90368	2.32927
VIT_05s0049g00950	3.10927	2.45337	2.75596	2.84829	2.80979	2.85981	3.38462	3.14286	3.11444	4.27196	4.10399	3.99811	3.63904	3.43416	3.60256	2.97131	2.99919	2.81013	3.39295	3.36006	3.01444	3.26839	3.05875	2.86831
VIT_05s0049g01010	0.0245587	0.0244019	0.0238015	0.16053	0.0934835	0.198367	0.010245	0.118545	0.0762368	0.0442215	0	0	0	0	0	0	0	0	0	0.0293881	0	0	0	0.0264964
VIT_05s0049g01020	5.01468	4.40077	4.90759	5.26548	5.1986	5.26045	7.15658	7.41881	7.55385	7.55326	7.52534	7.50461	7.24802	7.24466	7.24931	7.02703	6.98337	7.02917	6.474	6.54204	6.72301	6.22731	6.70546	6.69331
VIT_05s0049g01050	0.224792	0.0591902	0.113279	0.731623	0.57829	0.499368	0.558191	0.433426	0.552186	0.544517	0.361415	0.567758	0.497851	1.14953	0.399649	0.984686	1.0949	0.972022	1.14674	0.93317	0.908235	1.84009	1.65311	1.80858
VIT_05s0049g01320	1.7956	2.13253	2.2815	2.83344	2.84665	2.61689	0.916327	0.888722	0.76874	1.03535	0.202115	0.558825	0.240512	0.105302	0.059566	0.0387385	0.169946	0.154296	0	0	0	0	0.0375258	0
VIT_05s0049g01410	1.78331	1.47814	1.41548	3.1289	3.56079	3.55765	4.17208	3.92155	3.11842	1.28467	1.38134	1.94086	0.609037	1.87789	1.40298	3.02238	3.20008	3.00129	1.82541	2.0531	1.7811	4.25453	3.72471	3.61661
VIT_05s0049g01550	5.65164	5.74033	5.23762	5.83285	5.55368	5.41932	2.73692	3.39053	3.9953	2.47749	2.57184	2.81632	1.02441	0.838801	1.53909	1.38463	2.04907	1.5564	0.651911	0.495306	0.537341	0.740602	0.696968	0.553624
VIT_05s0049g01830	0.20895	0.239582	0.249448	0.73239	1.18014	0.991013	0.63716	0.539508	0.193671	0.248981	0.311746	0.327339	0.301917	0.82609	0.400115	1.11021	1.1726	0.990999	0.321217	0.35638	0.344975	1.02742	0.942764	0.705723
VIT_05s0049g01950	0.547129	0.354109	0.262411	1.20574	1.4051	1.07796	0.986289	0.764126	0.734433	0.291555	0.322257	0.5167	0.0936881	0.402782	0.266239	0.717378	0.873629	0.738089	0.374627	0.27178	0.394001	1.17979	0.930854	0.904057
VIT_05s0049g01960	0.183813	0.201644	0.251171	0.683682	0.867247	0.720816	0.240919	0.202415	0.0340185	0.0389596	0.205332	0.167835	0.0350627	0.206676	0.118684	0.244319	0.402851	0.467476	0.17228	0.283528	0.188489	0.664218	0.362768	0.442126
VIT_05s0049g01970	0.710035	0.643996	0.892766	1.56824	1.9559	1.7709	1.32733	1.25557	1.10176	1.73274	1.82089	1.55993	1.28735	1.32391	0.77795	1.59831	1.50627	1.13498	0.827839	0.865286	0.804234	1.56004	1.2696	1.14539
VIT_05s0049g01980	2.32828	1.94305	2.13328	2.6332	2.49034	2.45758	3.23876	3.25826	3.0477	2.86804	2.9007	3.05588	3.76797	3.61661	3.68092	3.95665	3.91113	3.86991	3.50322	3.63076	3.5427	3.88479	3.80465	3.77012
VIT_05s0049g02080	0.13618	0.0187962	0.123692	0.255674	0.207135	0.216463	0	0	0	0	0	0	0	0	0	0	0	0	0	0	0	0	0	0
VIT_05s0049g02310	1.43707	1.4983	1.4085	1.21965	1.03969	0.921738	0.36013	0.351932	0.369335	0.303689	0.284749	0.34658	1.09971	1.06947	0.59145	0.994825	0.531775	0.78686	1.10577	1.12691	1.00957	1.60461	1.28808	1.50776
VIT_05s0051g00450	4.19979	4.18641	4.0479	4.37517	4.585	4.57351	4.55359	4.48369	4.42768	4.52933	4.48759	4.11288	4.09292	4.00513	4.2771	3.97577	4.17626	3.80844	3.91654	3.73582	3.90979	3.75468	3.75973	3.74945
VIT_05s0051g00590	3.01988	2.45052	2.13682	2.9524	2.5405	3.29875	8.2275	8.23787	7.77785	7.70818	7.65776	7.58735	4.43951	3.81671	4.49984	3.84415	5.28542	4.01544	3.27779	3.06464	3.25005	1.80038	3.27289	2.14683
VIT_05s0051g00680	0.863955	0.764133	0.613236	2.62356	3.3195	2.15325	3.319	3.24875	2.13556	0.772268	1.21327	0.595055	2.48057	2.88242	2.38226	3.14196	2.25426	3.10789	3.15704	3.04525	3.07039	3.95766	4.16302	3.63025
VIT_05s0051g00690	0.256884	0.255368	0.171067	1.10113	1.59764	0.845422	4.15819	3.71129	2.75475	0.86748	1.06825	0.398912	0.885072	0.913553	0.577182	1.4989	1.42107	1.35858	1.11737	1.83582	1.59783	3.01094	2.98543	2.14951
VIT_05s0051g00700	0.164187	0.309778	0.159355	1.17578	1.69844	1.02491	0.159298	0.180925	0	0.101439	0.0946931	0	0	0	0.105758	0	0	0	0	0.0678586	0	0	0.30772	0
VIT_05s0062g00240	0.725835	0.624216	0.543546	0.997189	1.50656	1.01772	0.249118	0.0429238	0.193478	0.0467412	0.126973	0.0832009	0.235814	0.207156	0.270588	0.899771	0.574807	0.325621	0.359939	0.309734	0.417706	1.29406	1.08253	0.787041
VIT_05s0062g00270	1.31926	0.899268	1.01939	1.4749	2.07824	1.12698	1.40172	1.7351	1.83698	1.87845	2.48601	1.43372	1.84433	2.0206	1.95109	1.15457	1.4779	1.40886	0.268381	0.470631	0.545307	0.360385	1.49291	0.795517
VIT_05s0062g00640	0.048933	0.0486231	0.0239132	0.47358	0.599946	0.199244	0	0	0	0	0	0	0	0	0	0	0	0	0	0	0	0	0	0
VIT_05s0062g00700	1.42197	0.897717	1.20747	2.20509	2.13332	1.97671	0.301452	0.401611	0.279241	0.0496299	0.134594	0.088275	0	0.0465939	0.0517826	0.0336449	0	0	0	0.033003	0.0629704	0.0679605	0.0644598	0.0297594
VIT_05s0062g00720	5.63214	5.53293	5.43396	5.31152	5.19832	5.3812	5.20147	5.06034	5.25093	5.37571	5.34395	5.27042	4.62171	4.47234	4.44229	4.21873	4.53008	4.12767	3.08628	3.10882	3.1839	2.74166	2.85048	2.68988
VIT_05s0062g00840	1.32537	1.36538	1.49771	1.35764	1.10665	1.23408	1.31521	1.30777	0.952323	0.883703	0.775146	0.817046	0.595724	0.766483	0.873037	0.660551	0.803122	0.797797	1.03108	0.919781	0.988444	0.981332	0.951276	1.00469
VIT_05s0062g00890	1.74676	1.96166	1.98812	1.72424	2.01176	1.87794	3.43265	3.351	3.4585	3.703	3.69417	3.74694	3.78188	3.65376	3.82302	3.6037	3.67184	3.61771	3.66546	3.62047	3.67206	3.17988	3.46391	3.42624
VIT_05s0062g00900	2.1519	2.29375	2.20749	2.07941	2.45925	2.40299	3.65679	3.58487	3.64607	3.80647	3.91284	3.85756	4.05513	3.89711	4.02305	3.88931	3.98249	3.89655	3.9091	3.82761	3.89119	3.37053	3.62185	3.67129
VIT_05s0062g00910	5.38891	5.51386	5.38127	5.66578	6.25334	5.89274	5.2524	5.23776	5.44028	5.58983	5.50823	5.48927	5.8971	5.8971	6.16449	5.76812	5.73605	5.79866	6.10183	5.99422	5.96195	5.8388	5.81144	5.93456
VIT_05s0062g00960	4.52715	4.74676	4.60515	4.0277	4.00385	4.17923	5.53269	5.22267	5.38621	5.46641	5.39554	5.15914	5.87051	5.99099	5.89072	6.22546	5.98257	6.12409	5.76625	5.91149	5.64438	5.79397	5.69817	5.61387
VIT_05s0062g01010	0.340072	0.144886	0.40734	0.966832	0.757867	1.41878	0.225507	0.305358	0.0786258	0.0456231	0	0.195106	0	0	0	0.0309148	0.0563042	0.0320431	0.0303616	0	0	0	0	0.0541746
VIT_05s0062g01070	0.809724	0.813237	0.690482	0.99862	1.24631	1.39043	0.0433293	0.0855123	0.0207828	0.0238173	0.0655815	0.0426583	0.0633397	0.0873873	0.0492989	0.167924	0.0294453	0.0656332	0.0773727	0.136254	0.159246	0.064718	0.134607	0.0967847
VIT_05s0062g01160	1.16285	1.45932	1.66812	0.620458	0.915094	0.498215	0.00529009	0	0	0	0	0	0	0	0	0	0.0283926	0	0	0	0	0	0	0
VIT_05s0062g01260	0.0135681	0.0268376	0.0390907	0.0524378	0.923363	0.379975	0.00564755	0	0	0	0	0	0	0	0	0	0	0.017174	0	0	0	0	0	0
VIT_05s0062g01280	0.369435	0.497801	0.408628	1.34164	1.62119	1.0911	0.636646	0.841361	0.226413	0.15237	0.302658	0.170586	0.137655	0.334764	0.0815527	0.315059	0.370967	0.159373	0.102642	0.151171	0.145999	0.132178	0.12551	0.0926592
VIT_05s0062g01320	9.03581	9.05941	9.13999	8.63734	8.6532	8.55958	7.53999	7.33487	7.24357	7.62229	7.44661	7.3507	6.96182	6.75017	7.01655	7.117	6.91665	6.69288	5.73626	5.77365	5.77976	5.78335	5.69158	5.70765
VIT_05s0062g01360	1.61716	1.25945	1.23846	1.39354	1.47282	1.34467	2.88281	2.97747	2.71004	3.53317	3.38041	3.32933	1.60672	1.17352	0.764668	1.41672	1.4549	1.52195	1.13517	1.163	1.0172	0.943019	1.26203	0.938742
VIT_05s0077g00360	0.0585221	0.0581528	0.0229637	0.0460506	0.0307213	0.057443	0.0439486	0.0197258	0.109038	0	0	0	0.0572407	0.0400589	0	0.057248	0.0655535	0.0299638	0.0423787	0.0142474	0.0137373	0	0.028	0.050684
VIT_05s0077g00430	0	0	0	0	0.152821	0	3.7135	2.84552	2.66835	1.21023	1.09797	1.69958	0.310515	1.58724	1.53929	1.25159	0.442092	2.21967	0.483341	0.613513	0.34443	2.47032	1.87755	1.88947
VIT_05s0077g00500	0.862095	0.550147	0.867575	1.17529	1.41686	1.48598	0.529385	0.384281	0.660085	0.446837	0.420191	0.252054	0.816679	0.820549	1.09575	0.574829	0.419309	0.980269	0.678803	0.604127	0.710462	1.01543	1.37833	1.27695
VIT_05s0077g00510	4.61026	4.29238	4.16812	4.5194	4.28717	4.15032	3.95404	3.95621	4.19389	3.89919	3.98011	3.9529	3.77146	3.80579	3.88452	3.78865	3.55412	3.77173	3.55699	3.65283	3.65865	3.81356	4.11196	3.83943
VIT_05s0077g00530	2.49766	2.81052	2.64366	2.13668	2.20388	2.16527	0.240598	0.361162	0.378965	0.250414	0.329714	0.188777	0.68167	0.676211	0.925719	0.801966	0.534311	0.754113	0.575786	0.597095	0.610863	0.617599	0.633358	0.557798
VIT_05s0077g00540	0.181042	0.437487	0.119507	1.03388	0.902176	0.603391	2.8363	1.94597	2.86862	2.01079	2.73198	2.53783	1.54816	1.58886	0.947147	1.39734	1.64473	1.85855	0.667536	0.760835	1.34765	0.762104	0.683977	0.657543
VIT_05s0077g00560	2.18871	2.47988	2.28905	2.35831	2.58439	2.43339	0.327549	0.284596	0.337759	0.133922	0.17741	0.146876	0.0139465	0.0289544	0.079193	0.0208722	0.019187	0.0429537	0	0.0102724	0.00990413	0.0107047	0	0.00925563
VIT_05s0077g00620	4.86283	4.99613	4.82908	4.52747	4.36046	4.28056	4.65947	4.59438	4.68887	4.54548	4.63957	4.5421	4.99765	4.92161	4.91421	4.87279	4.88299	4.93171	4.71144	4.73275	4.69617	4.62443	4.69531	4.67827
VIT_05s0077g00730	6.00136	6.05799	5.74521	6.37015	6.65201	6.54935	7.30871	7.35401	7.53263	7.4552	7.65692	7.20979	6.96124	6.86493	7.21034	6.86654	6.99543	6.89056	6.48879	6.37829	6.6744	5.85418	6.5128	6.3074
VIT_05s0077g00750	4.19075	4.13029	4.01514	4.41157	4.65314	4.71673	6.41241	6.06423	6.30032	6.40849	6.36895	6.28607	6.31701	6.43161	6.60601	6.63093	6.54416	6.60236	6.12157	5.86664	6.02997	5.61389	5.76632	5.82235
VIT_05s0077g00810	6.46894	6.12513	6.1547	6.747	6.87681	6.27263	7.47649	7.65564	7.72416	8.22077	8.1339	7.79725	8.08726	8.03857	8.4139	8.01487	8.0846	7.97484	7.51011	7.46159	7.58818	7.29307	7.37992	7.50121
VIT_05s0077g00850	4.2007	4.04996	3.92449	4.35507	4.70415	4.43143	3.53664	3.74093	3.57648	3.38591	3.266	3.67022	4.55695	4.76693	4.79938	4.8162	4.56294	4.88163	5.24882	5.40411	5.27198	5.5201	5.32522	5.40547
VIT_05s0077g00900	8.07104	8.113	7.43822	8.5419	9.04178	8.91669	6.44892	6.83983	7.42187	7.04548	7.23421	7.26112	7.27674	6.47253	6.77168	6.50215	6.48667	6.89759	6.4075	6.32051	5.9092	6.48874	5.81778	6.06255
VIT_05s0077g00920	2.56689	2.59348	2.53318	2.59496	2.75522	2.74652	3.13996	3.10005	2.9952	2.95571	3.02847	3.05562	3.22244	3.34388	3.34776	3.42819	3.32587	3.24797	2.75373	2.86524	2.7496	3.14034	2.96968	3.06571
VIT_05s0077g01070	6.18809	6.14497	6.22316	6.20306	6.18858	6.2281	5.59915	5.64243	5.39346	5.20931	4.98793	5.01378	5.04962	4.94084	5.25378	5.14562	5.57641	5.06181	5.16816	4.74211	5.09367	4.55292	4.79882	4.74015
VIT_05s0077g01140	2.99647	2.70462	3.09432	3.45655	3.12456	3.61128	3.62135	3.70062	3.73833	2.59985	2.77988	3.23239	4.23726	4.10113	3.97569	4.10673	4.85056	4.25606	4.29605	4.2136	4.46658	4.39751	4.54367	4.39968
VIT_05s0077g01150	1.8227	0.690488	0.73356	3.52651	2.17868	2.10486	1.24722	0.966332	1.03287	0.526103	0.740351	0.282567	0.323855	0.498433	2.14571	1.32781	0.673223	0.811482	1.44426	1.65181	1.18575	1.8221	4.17823	2.32251
VIT_05s0077g01250	0.755277	0.594107	0.616598	0.45154	0.708442	0.744175	3.80639	4.0145	4.21208	4.1263	3.97842	3.88936	2.32042	2.05229	2.72507	1.77211	2.29416	1.87933	2.77706	2.62938	2.78902	2.09813	2.26881	2.31332
VIT_05s0077g01330	0.362861	0.392368	0.288851	0.812443	0.801884	1.10933	0.51333	0.776729	0.995856	0.446711	0.471217	0.302969	0	0.0684975	0	0.394598	0.17434	0.100958	0.0486838	0.185376	0	0	0.0480191	0
VIT_05s0077g01420	0.0380657	0.11062	0.142244	0.422657	0.467018	0.259123	0.402552	0.236119	0.420101	0.133493	0.124705	0.177706	0.521708	0.669911	0.325464	0.725579	0.506207	0.457044	0.657706	0.823051	0.800308	0.901825	0.735071	0.759383
VIT_05s0077g01470	4.61944	4.52204	4.719	5.02585	5.66265	5.28059	5.57838	5.10371	5.13667	5.27878	5.32913	4.86416	5.17289	5.12561	5.31969	5.01106	4.60819	4.81659	4.93589	5.05299	5.44575	4.47459	5.14146	5.13425
VIT_05s0077g01530	3.37361	3.10121	3.64695	3.74762	2.67005	3.18984	1.52908	0.943149	2.08201	1.4318	1.86207	1.52133	2.49424	2.12482	4.14384	3.93015	2.53368	3.20476	2.28428	2.96683	2.3808	3.55408	3.19669	4.77804
VIT_05s0077g01540	3.51319	2.58659	3.50189	4.15752	2.31254	3.47285	1.96209	2.44125	2.93771	2.35863	2.62155	2.90561	4.05595	3.56985	5.75781	5.22809	4.01615	4.77316	3.89143	4.58144	3.32401	4.99967	4.3734	6.10646
VIT_05s0077g01550	4.56636	3.82335	4.32615	4.7838	3.66935	4.14658	1.42907	1.46203	2.09092	2.51019	2.3593	1.56567	3.11454	2.41234	4.61605	4.189	3.37487	3.59287	2.19214	3.05369	2.52798	3.15566	3.02752	4.71285
VIT_05s0077g01560	4.20883	3.03792	3.78668	4.43017	3.07298	3.3738	0.878656	1.04199	1.50039	1.44677	1.49341	1.22845	2.33976	1.84674	3.89462	3.6803	2.86153	3.21557	1.615	1.89426	1.55918	2.11951	1.8357	3.27733
VIT_05s0077g01650	0.394109	0.575754	0.646394	0.121544	0.0817848	0	0	0	0	0	0	0	0	0	0.117632	0.0770367	0.324184	0	0.344018	0.147413	0.0729366	0	0.277912	0.068257
VIT_05s0077g01660	0.179879	0.387193	0.753769	0	0.157121	0.0762692	0	0	0	0	0	0	0.100472	0	0	0.0760118	0.200516	0.0787419	0.145669	0.145498	0.14051	0.0776488	0.143744	0.0673462
VIT_05s0077g01670	3.70578	4.43243	4.87893	2.33713	3.08083	3.02191	0.337103	0.151839	0	0.312703	0	0.466552	3.00275	2.82209	4.09684	2.45604	4.46592	2.70013	2.59618	2.12445	2.81069	1.03023	2.13646	2.30085
VIT_05s0077g01700	0.30747	0.255862	0.298835	0.639983	0.788464	0.731494	2.0969	2.10141	1.42944	0.911073	0.691501	1.09091	0.398615	0.788255	0.474787	1.3126	1.34545	1.12261	0.639215	0.85084	0.703326	2.00016	1.69719	1.6831
VIT_05s0077g01720	4.57361	4.64075	4.40027	4.65808	5.03465	4.8632	3.82291	4.23238	4.28119	3.80724	3.6052	3.54396	1.06532	0.457059	0.964996	0.838397	1.68503	0.7399	0.405994	0.594629	0.562506	0.293416	0.767252	0.430879
VIT_05s0077g01730	1.34988	1.36834	1.26537	1.25724	1.5951	1.48237	0.819057	1.0702	1.01676	0.746436	0.717271	0.703489	0.0978493	0.0335642	0.0856256	0.0662608	0.180139	0.0766714	0.0290017	0.0445241	0.0354596	0.0247368	0.0717216	0.0331568
VIT_05s0077g01910	0.0687095	0	0.249806	0.363591	0.32607	0.377545	1.09347	1.51874	1.00153	0.234955	0	0.110653	0	0	0.127422	0.0835451	0.728814	0.0865377	0	0	0	0.0853396	0	0
VIT_05s0077g01920	1.26926	1.05854	1.16499	3.15556	2.58482	2.57376	2.99976	3.04412	2.11881	1.11256	0.981258	0.50496	0.273721	0	0.313504	0.555949	1.19898	0.491841	0.106937	0.106809	0	0.11115	0	0
VIT_05s0077g01940	2.95318	3.14819	3.09277	2.8579	3.12939	3.18229	4.02996	4.02762	4.00385	4.08476	4.01109	3.97893	3.49044	3.36729	3.74582	3.51136	3.48346	3.41382	3.51859	3.37361	3.58061	3.04466	3.25917	3.22177
VIT_05s0077g01970	6.89911	6.04272	7.00204	7.24778	7.22776	7.50605	7.80958	7.46587	7.63233	8.01183	7.82176	7.42897	6.73948	6.60872	6.76269	6.70492	6.53905	6.49232	7.30771	7.29872	7.71177	6.55842	7.34498	7.31588
VIT_05s0077g01980	2.05549	1.8914	1.65688	2.21281	1.97136	2.27527	5.63073	5.22847	5.2372	5.09574	5.04914	4.83854	5.63226	6.21111	6.31119	6.48327	6.11983	6.32928	5.46666	5.4904	5.7726	5.12844	5.09871	5.2572
VIT_05s0077g02100	1.67114	1.51047	1.04151	2.60206	2.50586	2.75615	0.488556	0.621193	0.089411	0	0	0	0	0.0959763	0	0	0.184327	0.0721371	0	0.0683182	0	0.0711335	0.252802	0.232308
VIT_05s0077g02260	4.22823	4.09631	4.06221	3.49126	3.53238	3.09841	2.05133	2.15582	2.00566	1.88665	1.85131	1.66535	0.97265	0.623653	0.992139	0.611229	1.03273	0.656103	0.437691	0.284329	0.519179	0.328176	0.488809	0.385797
VIT_05s0077g02320	3.108	3.11103	3.17762	3.45248	3.30684	3.38281	4.2707	4.1767	4.06904	3.80012	3.88857	3.79826	4.23817	4.47477	4.34281	4.32663	4.25938	4.50644	4.64993	4.86078	4.80927	5.03961	4.99735	5.07021
VIT_05s0094g00160	3.80898	3.39586	3.95656	4.57061	4.02954	3.98399	3.41575	3.52744	4.58789	4.33436	4.06155	4.32821	4.57399	3.52012	4.39368	4.16211	3.81913	4.153	0.763289	1.03192	1.18633	1.15966	2.15003	1.78517
VIT_05s0094g00200	1.52226	1.07239	1.20715	1.82417	1.40674	1.46214	1.23207	1.18113	1.89784	1.32386	1.30323	1.33914	1.48995	1.4953	2.29993	1.45035	1.43939	1.65656	0.810976	0.972229	0.638175	1.38995	2.11234	1.87628
VIT_05s0094g00280	0	0	0	0.0387628	0	0	0.080947	0	0.0620448	0.324314	0.358059	0.240957	0.183873	0.19136	0	0.140072	0.087393	0.0499665	0	0	0	0.0492661	0.0467128	0
VIT_05s0094g00520	0.0153666	0.0303765	0.0296306	0.287152	0.152304	0.161181	0.0127687	0.025461	0.0242101	0.0277402	0.0258513	0	0	0.0260312	0	0.0187596	0	0	0	0.0183999	0	0	0	0.0165832
VIT_05s0094g00950	2.4762	2.29801	2.40925	2.74007	2.81931	2.97509	2.24691	2.41923	2.17089	2.25423	2.25153	2.16742	2.17897	2.04595	2.23266	2.12101	2.28615	2.13084	1.86112	1.87602	1.85886	2.03444	1.97335	1.86118
VIT_05s0094g01120	0.276407	0.246257	0.326666	0.482278	0.465416	0.447251	0.0716223	0.0560883	0.0756384	0.0352025	0.048941	0.0317702	0.0316772	0.0411818	0.00927242	0.0645974	0.0273285	0.0308067	0.0746978	0.085751	0.0447247	0.0834806	0.133226	0.136567
VIT_05s0094g01570	4.62374	4.60472	4.25046	4.80064	4.65906	4.52422	4.24267	4.00405	3.91591	3.00333	3.10422	3.0817	1.35137	1.17395	1.58001	1.49836	1.65541	1.4407	1.66021	1.50266	1.77528	1.25372	2.16126	1.63272
VIT_05s0094g01590	4.07162	3.36781	3.56494	4.26012	4.07093	4.24274	5.50645	5.07467	4.42131	5.27227	4.73551	4.73746	3.23719	2.59636	3.4036	3.19712	3.36381	2.90414	4.09145	3.49865	3.64233	2.91312	3.82072	3.50296
VIT_05s0102g00120	2.81857	2.67506	2.89234	2.617	2.08354	2.30797	2.91375	2.9512	2.94638	3.41116	3.20295	3.21568	2.2577	1.53136	1.82176	1.90986	2.31955	1.43694	0.681593	0.765914	0.58213	0.532196	0.537492	0.442819
VIT_05s0102g00210	2.87735	2.45532	2.59682	3.11323	3.40231	3.09538	3.2558	3.44003	3.41008	3.61285	3.36099	3.25854	2.52431	2.52767	2.5799	2.47954	2.52561	2.45382	2.485	2.50842	2.7569	2.37432	2.63687	2.57542
VIT_05s0102g00270	2.3447	2.52485	2.53476	2.07308	2.22957	2.12818	2.63156	2.39215	2.31216	2.37648	2.3289	2.53821	2.56769	2.44615	2.42994	2.49447	2.53128	2.42675	2.07998	2.12868	2.14907	2.09561	2.0481	2.09413
VIT_05s0102g00290	3.10556	3.03089	2.95614	3.50998	3.65395	3.45733	2.71175	2.60303	2.66907	2.97308	3.06403	2.72733	3.24001	3.1009	3.19592	3.23413	3.09809	3.29004	3.38136	3.28836	3.21514	3.35917	3.0992	3.3216
VIT_05s0102g00370	2.03991	2.61834	2.8545	1.58942	2.15459	1.90117	1.76841	1.53366	1.52588	1.93403	1.47191	1.77808	1.68373	1.27238	1.48607	0.995203	1.55958	0.768442	0.767071	0.704571	0.632029	0.519415	0.508204	0.715488
VIT_05s0102g00450	3.71767	4.16875	4.09694	4.41573	5.45633	4.94416	6.5569	6.41167	6.18441	6.05788	6.24461	5.78003	5.24877	5.06293	5.20333	5.2336	5.19213	4.99937	4.27131	4.56853	4.86735	4.29385	4.7521	4.72349
VIT_05s0102g00590	5.05542	4.86345	4.91687	5.55146	6.01792	5.45694	4.41234	4.4031	4.23914	4.12005	4.0877	4.32385	1.71457	1.55986	1.8254	1.76694	2.26674	1.89031	1.58656	1.43062	1.36135	1.69795	1.61317	1.71176
VIT_05s0102g00660	0.151605	0.0391704	0.248389	0.901595	1.10576	0.657711	1.25086	1.55311	0.336471	0.379991	0.356854	0.538751	0.0636928	0.190679	0	0.139564	0.424559	0.233318	0	0.221593	0.0895242	0.0490821	0.21899	0.0838109
VIT_05s0102g00940	0.0477394	0.0239134	0.023325	0.114198	0.120957	0.114404	0.197408	0.188846	0.110702	0	0.0404055	0	0	0	0	0	0.105085	0.146129	0	0	0.0277745	0.0593977	0.0284397	0
VIT_05s0102g01010	0.112904	0.0256993	0.0125881	0.360032	0.423219	0.426417	0.0635761	0.0427533	0.0406648	0	0.0218656	0	0	0	0	0	0.0145786	0	0	0.0155569	0	0	0	0
VIT_05s0102g01040	0.0136873	0.0270722	0.0264067	0.153192	0.11999	0.0659387	0.0504833	0.0886834	0	0	0	0.022302	0	0	0	0.0332319	0.0455996	0	0	0	0.0158045	0.0506425	0	0
VIT_05s0102g01160	1.74458	1.71518	1.81965	1.75069	1.54772	1.50854	1.83686	1.71736	1.78995	1.59621	1.71193	1.82578	1.99493	2.11989	2.07576	2.08322	2.04577	2.1868	2.12208	2.22689	2.15194	2.52488	2.38137	2.40899
VIT_05s0124g00280	0.842531	0.814769	0.892762	1.19496	1.30225	1.2189	1.17308	1.0685	1.23335	1.04737	1.09503	1.19262	1.2716	1.36782	1.14557	1.46267	1.38595	1.23094	1.07854	1.09086	0.980322	1.27826	1.15278	1.1763
VIT_05s0124g00530	2.18082	2.38142	2.34935	1.97273	1.96084	1.99016	1.36951	1.28612	1.27805	1.53581	1.33992	1.25614	0.73335	0.555552	0.766047	0.782341	0.722204	0.528679	0.378819	0.485297	0.406271	0.462252	0.473675	0.490762
VIT_05s0136g00260	4.57694	4.74986	5.61472	3.01319	4.0135	3.46223	10.7287	10.9452	11.055	11.5682	11.3439	11.0801	10.3974	10.126	10.4909	10.3261	10.0731	10.1964	10.4621	10.1348	10.2688	9.50198	10.0189	9.87026
VIT_05s0165g00010	1.148	1.11097	0.922562	0.0888435	0.224772	0.354352	0.121009	0.112205	0.206323	0.0417986	0.0769055	0.179501	1.24723	1.45251	1.2702	1.10395	0.55913	0.849128	0.391051	0.208494	0.153697	0.0289312	0.106692	0.166763
VIT_05s0165g00090	0.413474	0.45037	0.402254	0	0.253043	0	0	0	0	0	0	0	0	0	0	0	0	0	0	0	0	0	0	0
VIT_05s0165g00160	0.306514	0.378367	0.317951	0.0493158	0.117174	0.130084	0.0419127	0.0141265	0.091485	0.0153965	0.0143439	0.0813791	0.529644	0.51871	0.442009	0.382712	0.188464	0.336285	0.200565	0.0303792	0.11378	0.0211758	0.0593861	0.0806606
VIT_05s0165g00170	1.25074	1.53253	2.06444	0.926575	1.01768	0.852608	0.378482	0.408936	0.272199	0.777914	0.289066	0.28064	0.514194	0.290905	0.457441	0.715786	0.528697	0.321676	0.838712	0.395052	0.382566	0.317559	0.47379	0.648395
VIT_05s0165g00220	1.63135	1.49342	1.80398	0.388806	0.638863	1.21916	0.0134469	0.104364	0.146597	0.0578319	0	0	0.243421	0.253128	0.279212	0.287572	0.139244	0.0802228	0.112665	0	0.143096	0	0.0380127	0
VIT_06s0004g00050	0.860058	0.780148	0.857851	0.564589	0.462958	0.440468	0.00695651	0.0276657	0.0263075	0.0301403	0	0.0800992	0.0798688	0.0832433	0.0923847	0.0404922	0.0735491	0.0624985	0.116165	0.152717	0.11201	0.0616261	0.019746	0.0534102
VIT_06s0004g00070	0.112803	0.147617	0.0738649	0.589221	0.397375	0.973956	4.20491	4.74808	3.02761	1.46955	1.42951	1.35085	0.179534	0.12722	0	0.136718	0.204396	0.185773	0.0461902	0	0	0	0	0
VIT_06s0004g00130	1.02794	1.06829	0.932005	1.71397	1.49613	1.47846	0.5707	0.665576	1.46438	0.932299	1.33314	0.850888	2.43679	2.13992	2.50382	2.36784	2.10518	2.06978	2.62444	3.14951	3.05139	3.18063	3.27579	3.30227
VIT_06s0004g00150	0.719325	0.486875	0.476587	2.09896	2.24129	1.79807	0.0239935	0.093797	0.0892909	0.101982	0	0	0	0.0958477	0.205345	0.135875	0.125297	0.268802	0.255738	0.255448	0.356264	0.436484	0.516339	0.522234
VIT_06s0004g00590	2.49228	2.44207	2.54973	2.2753	2.22143	2.94737	4.42601	4.39566	4.19383	4.15398	4.19142	4.25202	3.95508	3.72373	4.01066	3.73258	4.29683	3.92333	3.04932	2.89231	3.07505	2.27279	2.73206	2.60215
VIT_06s0004g00610	2.22836	2.20588	2.18764	2.40987	2.37148	1.87041	3.25333	3.11284	2.71236	2.61166	2.75877	2.86084	2.351	2.4269	2.4355	2.46341	2.8815	2.41123	2.96843	2.75919	2.91728	2.31673	2.57111	2.53828
VIT_06s0004g00790	4.30599	4.36681	4.1287	3.72349	3.68269	3.59112	3.13541	3.498	3.54887	3.32991	3.24291	3.72373	3.82294	3.82237	3.76897	3.94783	3.74483	3.8726	3.88627	4.02916	3.6907	4.35707	4.0329	4.21396
VIT_06s0004g00960	3.12119	2.10862	1.97776	3.72912	3.12377	3.55959	4.91683	4.21981	4.56735	5.2572	4.87787	4.41174	5.90247	6.47812	5.909	6.12365	5.17864	6.11915	6.67854	6.9493	6.79561	7.23205	7.05391	7.01032
VIT_06s0004g00980	5.8521	6.00986	6.11089	5.51832	5.19847	4.45739	3.73952	3.87919	3.91098	4.06196	3.85005	3.72175	1.83426	1.57348	1.47218	1.21967	1.51219	0.77631	1.02497	1.08646	0.519281	0.767724	0.657031	0.918783
VIT_06s0004g01010	6.43325	4.69649	5.59075	6.38158	5.30672	4.73119	3.61689	4.79038	4.45346	4.1215	4.82061	4.35713	4.18162	3.95529	5.11319	4.62225	4.49037	4.78811	3.74224	3.8556	3.18269	4.15612	5.1139	5.38986
VIT_06s0004g01030	1.45368	1.33479	1.57801	2.02349	1.05323	1.14443	0.906163	1.07707	1.72363	1.06402	1.35358	1.56873	1.68752	1.36869	2.07148	2.02828	1.46613	1.78835	1.47639	1.61978	1.197	1.94625	1.94829	2.50555
VIT_06s0004g01050	3.15351	2.42479	2.04636	3.76695	3.32777	3.64424	4.02951	3.7019	2.54164	1.74822	1.80752	2.10443	0.524803	1.57718	0.951947	2.13772	2.48171	2.31647	0.810651	1.38611	0.6027	2.88579	1.80577	2.10251
VIT_06s0004g01130	3.50014	3.39056	3.33987	3.79339	3.84133	4.17221	5.92699	5.76826	5.93299	5.29706	5.40042	5.29629	5.23728	5.24365	5.5736	5.25051	5.42229	5.40828	4.84617	4.80915	4.88381	4.37986	4.63715	4.785
VIT_06s0004g01180	3.98454	3.41655	3.87517	4.55379	4.30389	4.43089	2.60954	2.58526	2.20801	1.47274	1.30821	1.51484	0.513416	0.618439	2.0398	0.714771	0.9285	0.949229	0.0593209	0.54711	0.719525	0.335898	0.561706	0.520289
VIT_06s0004g01270	1.53478	1.51546	1.62039	1.61836	1.62503	1.46855	2.632	2.4723	2.0967	2.01218	2.02532	2.10644	1.79503	1.8416	1.792	2.07286	2.21016	2.10261	1.2596	1.35688	1.29384	1.21762	1.31747	1.24806
VIT_06s0004g01410	0.351426	0.345695	0.384772	0.302081	0.295777	0.344167	1.51393	1.29277	1.18009	1.4666	1.48906	1.17838	0.628839	0.305554	0.466182	0.819734	1.01835	0.669278	0.131121	0.130966	0.128975	0.130817	0.199819	0.127928
VIT_06s0004g01550	2.51418	2.91299	2.54787	2.05335	1.88168	1.87927	0.459605	0.363164	0.267892	0.280457	0.326925	0.297009	0.0739527	0.0518441	0.0576059	0.018849	0.0173262	0.0388187	0.0367862	0	0.0178266	0.0382725	0.018255	0.0494205
VIT_06s0004g01640	3.25859	3.32926	3.32027	3.74406	3.9359	3.89812	2.83648	2.52617	2.32915	2.11665	2.13425	2.22538	4.97613	5.28641	5.23677	5.12149	4.52638	5.18076	7.16967	7.21106	7.02668	7.01739	6.63508	6.86258
VIT_06s0004g01670	2.23926	1.65852	1.89572	2.7878	2.3372	2.27678	0.500603	0.363425	0.817537	0.42611	0.400535	0.768874	0.224591	0.0416566	0.371332	0.629958	0.569172	0.628438	0.141941	0.0294912	0.0284406	0.0608063	0.166515	0.128302
VIT_06s0004g01740	0.0570877	0.129052	0.0733334	0.322339	0.451257	0.375214	0.108609	0.181709	0	0	0.125477	0.0313788	0.031287	0.156245	0.0362856	0.178309	0.125186	0.140529	0.312908	0.195531	0.284111	0.436137	0.483445	0.492339
VIT_06s0004g01750	8.23508	8.31518	8.1965	7.45981	7.46328	7.25257	5.95582	5.91309	5.28134	5.91452	5.86965	5.36117	5.64315	4.88154	5.40649	5.97775	6.10214	4.69188	1.36969	2.07597	2.23287	2.53901	2.05309	2.44947
VIT_06s0004g01770	2.68177	2.77211	2.87185	2.39235	2.08583	2.03234	1.51964	1.44589	1.11365	1.04253	1.13313	1.04873	1.48411	1.53508	1.5913	1.47308	1.25745	1.3592	1.60844	1.6839	1.594	1.55543	1.46205	1.42193
VIT_06s0004g01780	0.412341	0.505913	0.420474	0.720734	1.26871	0.83916	0.566238	0.51385	0.606771	0.414929	0.24635	0.310697	0.649882	1.4919	1.35939	1.85038	1.4289	1.47007	1.57787	1.5873	1.42109	1.96096	1.87797	1.86363
VIT_06s0004g01830	0.540665	0.55194	0.581542	0.794954	0.760509	0.894177	1.85404	1.77561	1.50393	1.10525	1.14956	1.36097	1.62905	2.13713	1.97717	2.47053	2.36429	2.45216	2.07491	2.13166	2.02458	2.57058	2.37907	2.31652
VIT_06s0004g01870	0.21017	0.0369873	0.0712818	0.328809	0.440103	0.2538	0.0612894	0.0613742	0	0	0.092474	0	0	0	0	0	0.0210175	0	0	0	0.0216237	0	0.0439507	0.0202132
VIT_06s0004g01990	0.417837	0.558588	0.62524	0.821819	0.818904	0.663277	0.341712	0.188574	0.734303	0.592182	0.888131	0.349927	1.42638	1.36217	1.92928	2.55054	1.07052	1.88608	3.33213	3.00836	2.1257	3.3988	3.50291	4.50461
VIT_06s0004g02070	0.740599	0.792996	0.763043	0.64655	0.744665	0.73273	0.685011	0.629723	0.630944	0.913557	0.861475	0.900811	1.24048	1.06048	1.05848	1.14056	0.989558	1.0928	1.23607	1.34198	1.1826	1.22738	1.19127	1.22401
VIT_06s0004g02140	2.78423	2.64493	2.88787	3.49373	3.12769	3.67204	3.91004	3.51496	3.37686	3.63086	3.53829	3.67291	4.39888	4.44414	4.6312	4.74329	5.11904	4.70505	5.10464	5.04239	5.15331	5.12307	5.11091	5.13959
VIT_06s0004g02250	0.571585	0	0.182163	0.805854	1.05881	0.749702	0.080872	0	0.286305	0.324037	0.159969	0.422777	0	0.161032	0	0.117543	0	0.121703	0	0	0	0	0	0
VIT_06s0004g02510	0.0107174	0	0	0.0104968	0.0139142	0.0261489	0.188121	0.120067	0.175838	0.0384879	0.0358761	0.0174741	0.0516495	0.13937	0.0598344	0.101526	0.0821704	0.142672	0.332865	0.301445	0.321774	0.605631	0.518433	0.479701
VIT_06s0004g02560	0.046732	0.297454	0	0.175007	0.118467	0.265311	8.28885	7.27345	7.01055	6.24279	5.86294	5.51618	6.60348	6.30234	6.55536	8.08218	8.73906	7.26015	6.67287	6.60537	6.58486	6.18365	7.86796	6.25529
VIT_06s0004g02620	1.2569	1.55084	2.54669	0.863895	1.1916	0.889314	6.93628	6.82099	6.92807	7.1993	6.91366	7.03388	6.60074	6.56027	6.84813	6.41499	6.35577	6.42826	7.12964	6.85708	7.05842	6.12476	6.62625	6.6324
VIT_06s0004g02630	5.82812	5.84808	5.82854	5.43542	5.51268	5.44466	4.66681	4.49618	4.56017	4.38817	4.49414	4.43403	5.03413	5.06693	5.35677	5.05809	5.07578	5.09084	4.82351	4.76017	4.78898	4.60319	4.65459	4.67264
VIT_06s0004g02640	4.3741	4.65083	4.40304	3.6917	3.54352	3.75641	3.27088	3.37429	3.39279	3.21832	3.56729	3.35602	2.49267	2.25321	2.36978	2.12805	2.37936	1.97856	1.62512	1.53421	1.63321	1.18999	1.57018	1.46578
VIT_06s0004g02680	1.78313	1.48539	1.76901	2.08108	1.84537	2.1171	2.76354	2.46612	2.83609	3.22923	2.92978	2.92477	3.95975	3.92561	3.98289	4.07946	4.26599	3.93202	3.21522	3.01077	3.44364	2.42287	2.81099	2.54772
VIT_06s0004g02720	1.41779	1.27299	1.36463	1.6165	1.5376	1.52406	1.92527	1.8812	1.57235	1.39911	1.3138	1.42059	1.75686	1.84566	1.70924	1.76166	1.71685	1.67435	1.52467	1.60659	1.6075	1.73697	1.76036	1.62815
VIT_06s0004g02750	3.69226	3.7959	3.82918	3.33891	3.59253	3.70337	2.60052	2.53797	2.88133	3.13844	3.17144	3.03324	3.04769	2.79953	3.21478	2.72796	2.98014	2.55656	2.46526	2.17528	2.60437	2.1804	2.24742	2.46826
VIT_06s0004g02850	4.03754	4.11595	4.35392	5.67581	6.07818	5.38133	5.38819	5.09287	4.51556	4.57694	4.29931	3.54863	2.331	1.29572	2.31599	1.8448	2.6326	1.69588	0.700555	0.776988	0.558677	0.354883	0.411689	0.507686
VIT_06s0004g02880	0.306214	0.311457	0.429321	0.250974	0.342476	0.448242	0.53404	0.414329	0.320917	0.220187	0.167159	0.187415	0.0830791	0.14155	0.0960815	0.052489	0.085797	0.05439	0.0413916	0.0914054	0.078676	0.135492	0.0999751	0.117822
VIT_06s0004g02930	0.507394	0.484924	0.573545	0.890655	1.00538	1.09817	0.222693	0.100974	0.156839	0.211758	0.156419	0.202174	0.140938	0.189076	0.13866	0.122764	0.0764224	0.151231	0.158704	0.166005	0.131152	0.218361	0.156616	0.150349
VIT_06s0004g03020	3.55877	3.7358	3.68291	3.10081	3.28857	3.14892	1.09838	1.05957	1.1626	1.3012	1.41509	1.13924	0.827837	0.732242	0.809967	0.751649	0.858295	0.697553	0.450161	0.527109	0.54229	0.519547	0.48548	0.489237
VIT_06s0004g03050	0	0	0	0.0311931	0.158374	0.149897	0.0264855	0	0	0	0.0533646	0.0516831	0	0	0	0	0	0	0	0	0	0.0396734	0	0
VIT_06s0004g03120	0.06747	0.0670455	0.150786	0.129319	0.128744	0.121787	0.0596757	0.0971469	0.24994	0.0155693	0.0145049	0.0279485	0.0552051	0	0.0639412	0.0919807	0.173363	0.0642041	0.0408641	0.0307184	0.00994261	0.0320015	0.0101822	0.0185237
VIT_06s0004g03330	2.51197	2.3333	2.34391	3.03962	3.17292	2.48792	3.20361	3.28175	3.87135	4.10429	3.77944	3.27679	2.2554	1.94621	2.36782	2.23208	2.11917	1.9207	1.87447	1.97026	2.15993	2.25698	2.10469	2.15226
VIT_06s0004g03420	0.663574	0.242735	0.376084	1.05913	0.677391	1.12928	0.237101	0.23741	0.06843	0	0.0369585	0	0	0.0372148	0.041374	0.0790905	0.0963011	0.0278295	0.0263671	0	0.0748839	0.157298	0.0766477	0.0927065
VIT_06s0004g03530	0.663014	0.414407	0.483126	1.02636	1.14246	0.885981	0	0	0.0484404	0.0279844	0	0	0	0	0	0	0	0	0	0	0	0	0	0
VIT_06s0004g03540	5.43285	5.23909	5.46415	5.70921	5.84862	5.69616	5.7696	6.0867	5.90285	6.12494	6.21196	5.92163	5.56871	5.53337	5.44541	5.45959	5.33269	5.44115	5.15582	5.25695	5.41583	5.17694	5.40837	5.37231
VIT_06s0004g03620	3.9287	3.80694	3.72734	4.12889	4.14527	3.95959	3.09421	3.47373	3.70316	3.51366	3.40602	3.43006	2.47632	2.40403	2.72629	2.31182	2.60585	2.69381	2.60616	2.69055	2.79135	2.93455	3.06057	2.98871
VIT_06s0004g03650	2.15256	2.2523	2.04579	1.98599	2.08012	2.04514	1.15529	1.08941	1.08598	0.719488	0.794448	1.03018	1.25986	1.23457	1.20495	1.14311	1.3682	1.16969	1.04909	1.06213	1.23828	1.02829	1.15157	1.05423
VIT_06s0004g03700	2.36661	2.43308	2.30603	2.27853	2.51084	2.18264	2.46136	2.53891	2.44626	2.30173	2.58761	2.47628	3.1818	3.15257	3.35366	2.94134	3.12842	2.70628	2.38994	2.1013	2.33211	1.71731	1.99583	1.98553
VIT_06s0004g03840	3.02435	3.31848	3.28592	3.09652	3.21831	3.11471	4.29137	4.14889	4.18596	4.80104	4.67263	4.50057	4.25163	4.03938	4.28633	4.54163	4.1719	4.3589	4.0355	4.12713	4.04375	4.1906	4.04419	4.287
VIT_06s0004g03890	5.75002	5.87264	6.17966	5.69425	5.6897	5.83513	7.1072	6.96341	7.21307	7.56123	7.70011	7.43589	8.63579	8.88102	8.82312	8.87859	8.43624	8.86412	9.49103	9.34812	9.45731	9.51635	9.16469	9.55191
VIT_06s0004g03920	4.75972	4.90421	4.75466	4.48365	4.4037	4.34624	4.29071	3.96015	3.97273	4.21414	4.19639	4.11551	4.29974	4.31145	4.09771	4.1906	4.07617	4.20524	3.89328	4.01285	4.01828	3.95824	4.00659	4.02469
VIT_06s0004g03930	1.01936	0.913528	0.951241	1.50352	1.4142	1.27229	0.0188973	0.0499221	0.0934647	0.132219	0.0506808	0.0965499	0	0	0	0	0	0	0	0.0181942	0	0	0	0
VIT_06s0004g04010	4.00737	3.08732	3.00172	4.39878	4.85954	4.04499	3.59169	3.76262	4.67376	4.22577	4.67366	4.05189	4.69286	4.6438	4.28675	4.1807	3.82498	4.28995	4.35225	4.87609	5.04946	4.55465	4.85994	5.02462
VIT_06s0004g04050	0.0868327	0.0351377	0.0342763	0.11777	0.293681	0.204357	0.0366802	0	0	0	0	0	0	0	0	0	0	0.0225088	0.0213239	0	0	0.0221903	0	0.0191968
VIT_06s0004g04060	4.99412	4.93012	5.07581	4.94777	5.11999	4.94255	5.51766	5.68193	5.7379	6.24225	6.15395	5.92507	5.80892	5.62962	5.80308	5.82501	5.58403	5.67527	6.34497	6.33265	6.27546	6.29082	6.35143	6.40182
VIT_06s0004g04110	1.47689	1.34417	1.37385	2.12661	1.95124	2.13155	4.04803	4.41869	4.06068	3.85031	3.99077	3.9214	1.86331	1.50357	1.74609	1.78156	3.09807	2.09975	0.670328	0.325569	0.826052	0.434881	0.700336	0.410733
VIT_06s0004g04130	1.09042	1.07352	1.15402	1.16626	0.886441	0.807594	0.724138	0.692569	0.595758	1.06195	0.92886	0.861641	0.24136	0.189057	0.316116	0.166354	0.26874	0.255587	0.181583	0.135809	0.192492	0.16037	0.124986	0.0801859
VIT_06s0004g04180	5.48878	4.35195	5.22095	5.92663	5.90598	5.89061	6.81017	6.46179	6.86228	7.26793	7.10414	6.57635	6.85636	6.88462	6.74976	6.83945	6.31785	6.67157	7.82081	7.94707	8.02801	7.68433	7.97235	7.98236
VIT_06s0004g04440	3.23996	3.30193	3.10152	5.34995	5.9277	5.57455	5.30792	4.92668	4.15108	3.72328	3.57885	4.31041	5.5667	6.59272	6.69662	6.61151	5.79773	6.88893	6.50627	6.7708	6.41437	7.57902	6.69274	7.08925
VIT_06s0004g04490	4.12181	4.1483	4.22461	4.31566	4.79507	4.68712	6.24494	5.77118	5.58582	5.4014	5.45834	5.17516	5.91537	5.96001	5.82274	5.79979	5.62093	5.84294	5.8766	6.01323	6.15821	5.96206	5.92054	6.02941
VIT_06s0004g04520	1.52667	1.39658	1.42011	2.92331	3.35305	3.27383	2.207	1.95466	1.36283	0.556237	0.630064	0.940193	0.190215	0.70045	0.615545	1.47025	1.41973	1.245	0.552977	0.552408	0.405794	1.69692	1.15597	0.933908
VIT_06s0004g04640	5.79666	4.79231	5.0337	7.38646	7.66006	7.4245	0.663668	0.791741	0.35386	0.614944	0.531551	0.25295	0.653724	0.321037	0.530046	0.28094	0.445841	0.245821	0.276317	0.144593	0.746321	0.411007	0.429694	0.591109
VIT_06s0004g04650	8.63732	8.72812	8.78999	8.53612	8.67352	8.80129	11.0941	11.2255	11.5213	11.9787	11.9369	11.5836	12.4562	12.523	12.6392	12.5411	12.0992	12.5916	12.6801	12.6796	12.6464	12.5877	12.4415	12.6003
VIT_06s0004g04950	5.35166	4.44399	4.63451	5.12447	4.98608	4.8633	4.92039	5.1978	5.86078	5.91574	6.24133	5.89691	5.41407	5.50004	5.27266	5.15706	5.07281	5.27307	4.38264	4.56712	4.77801	4.58046	4.84906	4.75698
VIT_06s0004g05020	4.07496	3.70843	3.68175	4.18127	3.79805	3.46857	4.76567	4.67576	4.64822	5.4567	5.41767	5.14861	4.35845	4.18344	4.05999	4.25385	4.14391	4.15042	5.0503	5.23203	4.95528	4.99606	5.00575	5.13879
VIT_06s0004g05150	4.32508	4.41892	4.31146	4.14319	4.51499	4.4016	4.07403	3.87812	4.12677	4.43309	4.37838	4.36022	4.91745	4.91782	4.88019	4.9702	4.51468	4.78053	5.17803	5.21981	5.08337	5.27202	5.03714	5.21743
VIT_06s0004g05240	2.63549	2.08922	2.10801	2.39057	2.09553	2.21084	1.07317	1.03869	1.60031	1.20747	1.53774	1.41664	1.75798	1.87401	2.12692	1.2233	1.22958	1.29339	2.03827	1.97628	1.89818	2.0443	1.79938	2.21762
VIT_06s0004g05320	5.23934	5.56546	5.44906	4.50038	5.00671	4.44644	4.7644	4.35521	4.1794	4.65648	4.52132	4.64615	3.70773	4.14702	4.62244	4.03116	5.06978	4.24132	4.32876	4.08089	4.01066	3.83616	4.19767	3.69953
VIT_06s0004g05380	5.56489	5.71742	5.7837	5.06447	5.2663	4.79593	5.58954	5.61427	5.30398	5.59196	5.14662	5.42675	3.52978	2.32511	3.46891	2.35162	4.64247	2.6	0.520019	0.540104	0.657204	0.426732	1.04242	0.586826
VIT_06s0004g05400	5.93361	6.07688	6.06715	5.25075	5.38831	5.30259	3.91291	4.05172	3.95633	3.53729	3.51366	3.76052	1.93769	2.26578	2.10062	1.45012	3.66736	1.98371	1.06861	0.949827	0.924575	0.847706	1.13119	1.06069
VIT_06s0004g05460	4.5252	4.35329	4.37216	4.64529	4.93532	5.45885	7.11461	6.93458	6.72782	7.11553	6.96209	6.81565	6.63571	6.74302	7.05536	6.83275	6.74326	6.89791	8.02649	7.91178	7.8139	7.91241	7.59709	7.8532
VIT_06s0004g05470	1.07436	1.00471	0.957276	1.03751	0.77749	0.754066	0.97247	0.74802	0.774796	1.2218	1.1603	1.1345	1.40639	1.43873	1.36723	1.47491	1.31303	1.28723	1.11801	1.20726	1.11547	1.20158	1.16584	1.18612
VIT_06s0004g05650	4.44755	4.21689	4.53949	4.77056	4.74271	4.9969	6.15353	6.18675	6.44426	5.82236	6.03632	6.1289	5.36163	5.22375	5.15091	5.12331	5.11302	5.18068	5.42358	5.26158	5.12239	5.07062	5.11509	5.09492
VIT_06s0004g05680	8.28583	8.13612	8.22287	8.18092	8.15992	8.0991	8.4293	8.56514	8.33511	8.08218	7.94107	7.85689	5.52914	5.10081	5.34394	5.01995	5.45866	5.25603	4.81146	4.70691	4.73119	4.23962	4.60412	4.20469
VIT_06s0004g05740	2.86126	2.91682	2.76927	3.60068	3.58584	3.57503	3.08633	3.5407	3.9094	3.73464	3.45136	3.69784	1.47146	1.27893	1.83035	1.22029	1.95256	1.35715	1.26321	1.10241	1.23158	0.495127	1.2886	0.747927
VIT_06s0004g05780	3.73104	3.54255	3.68245	4.05848	4.25107	4.39986	2.94959	2.78153	2.96192	2.98599	2.75257	2.7018	1.54969	1.29351	2.16564	1.49154	2.06278	1.48689	1.38812	1.13918	1.33494	1.0857	1.23071	1.15616
VIT_06s0004g05790	2.74762	2.93422	2.84174	2.09566	2.30577	2.2225	1.09825	1.10247	0.975467	0.982817	1.08244	0.910791	0.307602	0.36304	0.252348	0.34186	0.401897	0.278907	0.320878	0.358848	0.369257	0.548452	0.463002	0.540237
VIT_06s0004g05910	3.12269	3.05669	2.85778	2.83093	2.37256	2.42294	1.52713	1.47886	1.68876	1.63611	1.38788	1.46295	1.54139	1.5496	1.54789	1.47488	1.56762	1.41117	1.25331	1.34831	1.24264	1.22074	1.12408	1.13235
VIT_06s0004g06100	4.95255	4.52809	4.4829	4.94065	4.47529	4.74274	5.78985	5.49992	5.47673	5.82855	5.40775	5.71767	5.40256	5.37424	5.4652	5.5	5.6328	5.58763	5.76403	5.50573	5.65887	5.3325	5.33224	5.40823
VIT_06s0004g06130	2.05099	1.94582	1.98734	1.5228	1.87488	1.92554	2.32489	2.34127	2.51193	3.06221	2.9722	2.88053	4.39794	4.57769	4.46754	4.49173	4.1638	4.36235	4.92793	4.85703	4.91146	4.81716	4.66161	4.97319
VIT_06s0004g06210	0.52875	1.01509	0.730047	1.09105	1.44683	2.05682	1.24185	1.0911	2.12862	1.4435	1.75522	1.24452	0.41673	0.996112	0.124047	1.53292	0.861271	1.16496	0.667391	1.03018	0.560706	0.653316	0.836612	0.644569
VIT_06s0004g06220	1.5235	1.52949	1.60927	1.24381	1.46097	1.49813	1.82604	1.77548	1.83249	1.60383	1.66214	1.79536	2.62846	2.55442	2.66602	2.64177	2.57966	2.8187	3.06726	2.93229	3.02916	2.68537	2.72343	2.73152
VIT_06s0004g06240	4.2404	4.19608	4.1013	4.14328	3.68852	3.91081	0.741355	0.645915	0.96141	0.326024	0.419358	0.371683	0.694692	0.747949	0.338853	0.772439	0.556918	0.490699	0.46847	0.610562	0.636054	0.96233	0.851136	0.700907
VIT_06s0004g06320	2.80798	2.52559	2.54873	2.70898	2.5761	2.66571	2.77598	2.47155	2.61464	2.29941	2.10228	2.66493	2.75826	3.00241	2.68517	3.14993	3.03067	3.10566	3.19294	3.29188	3.11172	3.72728	3.71988	3.65417
VIT_06s0004g06370	4.66863	4.65132	4.48305	4.18162	4.49615	4.3737	1.6765	1.61535	2.01637	2.67561	2.52873	1.99618	3.06092	2.8127	3.05789	2.81322	2.60842	2.84991	2.94918	2.88401	2.81541	2.4403	2.3278	2.68896
VIT_06s0004g06380	2.61311	2.66796	2.95577	1.87244	2.32284	2.23941	0.777743	0.870601	0.717405	1.26063	0.819472	1.31061	1.8112	1.88575	2.25482	2.03568	1.90553	1.66963	2.03509	1.82852	1.85477	1.65545	1.15892	1.80485
VIT_06s0004g06390	6.31659	6.36644	6.20043	5.48012	6.22188	6.00606	4.0792	4.60299	4.90542	4.64445	4.48526	4.85008	4.81023	4.62934	5.20549	4.56146	4.58542	4.50511	4.50015	4.1789	4.19505	3.61448	4.07517	3.90833
VIT_06s0004g06410	0.511073	0.405253	0.404501	0.176454	0.374062	0.451823	0.0988226	0.10532	0.140088	0.254208	0.198367	0.246217	0.361205	0.492193	0.524371	0.375074	0.418683	0.459651	0.55949	0.481111	0.386278	0.350524	0.452434	0.43116
VIT_06s0004g06430	0	0.0447302	0.0146928	0.142042	0.0957984	0.192236	0.0250876	0.0498155	0.0238884	0	0.0505726	0.096347	0.0488352	0.100107	0.11103	0.0726557	0.0668852	0.038125	0.105779	0.0360841	0.0854786	0.178853	0.104362	0.0955006
VIT_06s0004g06500	0.823149	0.924708	0.917545	0.980302	0.943586	1.03609	0.865791	0.782467	0.600554	0.470603	0.479713	0.498613	0.462146	0.492546	0.404483	0.543342	0.640444	0.434513	0.387077	0.406618	0.314554	0.424059	0.399668	0.368706
VIT_06s0004g06580	3.24333	3.42933	3.20999	3.57347	4.29118	4.01914	4.17214	4.08201	4.14512	4.18032	4.1752	3.88234	3.97424	3.94958	4.17188	4.15919	3.97182	4.11864	4.57895	4.8226	4.79336	4.6561	4.84687	4.83106
VIT_06s0004g06650	0.231045	0.0937076	0.189334	0.699276	0.46073	0.64898	0.530658	0.628064	0.314967	0.0975779	0.0910807	0.0666859	0	0.0234773	0.0517658	0.130072	0.176349	0.150637	0.0330326	0.0165904	0.0474681	0.0844347	0.110947	0.156516
VIT_06s0004g06670	0.118465	0.126403	0.114925	0.367502	0.547974	0.683067	0.106364	0.106509	0	0.0340326	0.0317198	0	0	0	0.0178678	0.0115615	0.0211729	0.0119864	0	0.0113393	0.0217835	0.0235364	0	0.0203627
VIT_06s0004g06770	0.175865	0.254848	0.170709	0	0	0.212885	2.84029	2.54845	3.16836	4.35814	4.34851	3.70892	3.94153	3.73812	3.76968	3.83095	3.19411	4.01773	5.36797	5.68224	5.13568	5.29954	5.29009	5.54962
VIT_06s0004g06820	0.282067	0.204103	0.27408	0.387807	0.609976	0.570993	0.205548	0.163087	0.0990857	0.0689274	0.18488	0.10235	0.0209973	0.0647371	0.0243658	0.106989	0.084906	0.0325318	0	0.0154757	0.0296909	0.0161257	0.0304015	0
VIT_06s0004g06830	0.181172	0.229026	0.288251	0.20685	0.821503	0.702637	1.70814	1.06991	0.752	0.174315	0.196838	0.190924	0.0365388	0.111427	0.0423642	0.0677768	0.133853	0.0973757	0.214851	0.214604	0.241108	0.109244	0.140733	0.140086
VIT_06s0004g06840	4.49649	4.06722	4.791	4.82957	5.30415	5.57067	5.3196	5.20918	5.53636	5.74877	5.68855	5.4229	5.43436	5.52052	5.50437	5.27553	5.09832	5.13856	5.50583	5.55482	5.83881	4.93501	5.61342	5.60847
VIT_06s0004g06930	0	0	0.189805	0.0503707	0.13002	0	0.0215646	0	0	0.0919045	0	0	0.235543	0	0	0.180186	0.113005	0.126919	0	0	0	0.183928	0.174804	0.304529
VIT_06s0004g06940	5.77251	5.88644	5.87822	6.15025	6.84465	6.72147	6.65134	6.43467	6.15039	5.70826	5.69731	5.53878	5.54874	5.63886	5.90816	5.57465	5.58795	5.78577	6.97677	6.85591	7.04565	6.61385	6.99649	6.88848
VIT_06s0004g07030	0.0299459	0.0149542	0.0433203	0.0722453	0.0951152	0.115837	0.0187184	0.0125235	0.0237137	0.01365	0.0253215	0.0245162	0.0721243	0	0	0.0274744	0.0335837	0.0095554	0.0269822	0.00903909	0.0515167	0.0187781	0.00892501	0.00814403
VIT_06s0004g07210	0.609506	0.36535	0.706951	0.146038	0.332494	0.263171	0	0.042845	0.040752	0.0466554	0	0.0421226	0.0419998	0	0	0	0	0.0648155	0	0	0	0	0.0306258	0
VIT_06s0004g07230	1.50823	0.956651	0.641554	1.79448	1.48857	1.41909	2.19802	2.43192	2.60685	2.32571	2.45546	2.12309	1.73309	2.52265	2.1748	2.00759	1.64457	2.49282	3.49655	3.49492	3.32325	4.06184	3.84693	3.9503
VIT_06s0004g07270	3.27298	2.6515	2.78041	3.77015	3.40635	3.34421	3.27349	3.4468	3.62676	3.10454	3.34965	3.06234	2.35726	1.8685	2.4848	2.53901	2.70938	2.43465	1.74951	1.82513	1.73714	1.70821	2.0624	1.68169
VIT_06s0004g07280	2.79365	2.11108	2.31151	3.56031	3.91506	3.3166	3.20865	3.44866	3.66081	3.37839	3.63721	2.95181	2.2527	1.91122	2.51846	2.59422	3.11187	2.64712	2.03946	2.01157	2.12306	1.78993	2.19698	1.96336
VIT_06s0004g07380	3.37768	3.40939	3.33557	3.32752	3.4219	3.55344	3.21226	3.1709	3.12661	3.25717	3.15973	3.08661	2.55983	2.54638	2.68509	2.50103	2.5271	2.38052	2.49705	2.57039	2.50992	2.17112	2.24567	2.26082
VIT_06s0004g07500	7.08488	6.98908	6.9645	7.1846	7.62185	7.42583	7.41321	7.63653	7.77531	7.6086	7.79159	7.59523	7.27946	7.23757	7.53131	7.15588	7.25513	7.14671	6.65543	6.70206	6.79114	6.23544	6.89482	6.69098
VIT_06s0004g07550	0	0	0	0	0.0997665	0.0943244	1.14531	0.867399	0.476915	0.262735	0.355061	0.490708	3.27904	4.35633	4.7363	3.1001	1.80953	3.58028	4.96259	4.65917	4.69962	3.65098	4.21493	3.83119
VIT_06s0004g07560	1.44608	1.38514	1.46651	1.45781	1.35745	1.45073	2.34144	2.1947	2.02386	1.80081	1.84387	1.96906	2.73899	2.87124	2.83211	2.83828	2.62812	2.89905	3.34679	3.35212	3.3345	3.2611	3.23283	3.25838
VIT_06s0004g07650	0.0499198	0.253861	0.11807	0.370814	0.588191	0.682161	0.433755	0.863591	0.531188	0.173335	0.123227	0.157144	0.0408002	0.0425484	0.0930866	0	0.0559376	0.0629783	0	0.0596343	0	0.0313838	0.0297477	0.0271617
VIT_06s0004g07910	0.178774	0.140052	0.191591	0.680702	0.737079	0.639058	0.369664	0.449515	0.0330383	0.110664	0.103326	0.100124	0.0673202	0.231997	0	0.237754	0.410546	0.22304	0	0.0251278	0.0242314	0.150392	0.165342	0.044954
VIT_06s0004g07920	4.82322	4.37606	4.07451	5.06686	4.96586	5.02084	3.8388	3.92549	3.71054	3.46578	3.56277	3.63542	4.18234	4.52962	4.29994	4.40642	3.93829	4.46055	4.87944	4.84945	4.85733	5.0061	4.85695	5.07338
VIT_06s0004g07970	0.129898	0.153587	0.0769317	0.102747	0.22828	0.0329627	1.35859	1.39463	1.36641	1.98993	1.6615	2.0607	1.19508	0.627293	0.864289	0.54658	1.93137	0.857545	0.124934	0.154366	0.14909	0.0335681	0.0318195	0.112866
VIT_06s0004g08080	5.04701	4.94265	5.13619	4.11585	3.80169	4.04063	2.36976	2.51695	2.6551	2.05113	1.93233	2.43295	2.68025	2.87716	2.82726	2.19958	2.52308	2.35721	3.05566	2.57758	2.89376	2.36388	2.31839	2.59612
VIT_06s0004g08200	4.98893	4.87182	5.0731	5.29269	5.02582	4.87521	4.75614	4.78219	4.63827	4.23284	4.22301	4.32142	4.1913	4.09239	4.1899	4.27789	4.48363	4.39424	4.18043	4.15094	4.2899	4.06398	4.23905	4.25466
VIT_06s0004g08250	3.66305	4.01816	3.95931	3.38734	3.39776	3.45823	3.1894	3.45125	3.62086	3.35893	3.48406	3.6095	2.91499	2.73725	3.0464	2.45024	3.03848	2.66497	2.52701	2.53971	2.47358	2.21416	2.57318	2.37695
VIT_06s0004g08360	4.43578	4.17659	4.12568	4.62284	4.8645	4.58513	2.38041	2.52728	2.32576	2.46458	2.1058	2.15862	1.80965	1.86953	1.98369	1.71285	1.95523	1.6306	2.27222	1.93379	2.16987	2.28424	2.28918	2.20067
VIT_06s0009g00310	1.34253	1.21403	1.39082	2.30949	3.01222	2.28879	0.670491	0.47626	0.177864	0.104688	0.218528	0.124933	0	0.0983969	0.274484	0.456364	0.567234	0.167047	0.0471387	0.0926746	0.173661	0.535513	0.2978	0.200872
VIT_06s0009g00370	2.96017	1.83358	2.24525	3.37373	2.99906	3.0424	1.63275	1.32015	1.955	1.13551	1.33347	1.22684	0.807177	0.594789	1.35209	1.01935	1.27221	1.25974	0.678308	0.970287	0.855297	1.16972	1.34427	1.18547
VIT_06s0009g00410	7.03009	7.00093	6.81333	6.74188	6.75264	6.74937	5.39773	5.50312	5.41028	4.83214	4.96626	5.02173	4.97079	5.11021	5.15281	5.04947	5.22526	5.11604	5.2724	5.0556	5.26064	4.95627	5.17463	5.25019
VIT_06s0009g00450	0.618233	0.29811	0.291413	1.44712	1.58834	1.48772	0.627688	0.59017	0.343709	0.0923869	0.140972	0.0835379	0	0	0	0.0212824	0.332751	0.0651985	0	0	0	0	0.0409341	0
VIT_06s0009g00580	3.36588	3.67677	3.43931	2.91511	2.97301	3.14628	3.10251	3.13054	3.41387	2.83102	2.8258	2.86562	1.48974	1.10739	1.49093	1.20905	1.85416	1.20461	0.831785	0.735649	0.729524	0.542087	0.891786	0.581708
VIT_06s0009g00810	5.29426	5.49361	5.4958	4.81633	4.96954	4.91838	2.73432	2.83527	2.68703	3.08163	3.00699	2.66069	1.09231	0.866882	0.795848	0.911033	0.927432	0.690617	0.418577	0.674439	0.413012	0.571209	0.485253	0.593849
VIT_06s0009g01110	6.75076	6.45524	6.66127	6.15653	5.81844	6.18132	5.65225	5.56347	5.07617	4.77315	4.92297	4.92987	1.71901	1.76204	1.44706	1.49251	2.66195	1.60285	0.333109	0.637718	0.652228	0.471164	0.543354	0.536651
VIT_06s0009g01320	2.27529	1.96017	1.80987	3.04346	3.44519	3.19922	4.09292	3.65792	3.24826	3.63033	3.29917	3.64967	2.95687	3.0046	3.00254	3.29458	3.30348	3.07602	2.29609	2.31279	1.93242	2.04483	1.96644	1.70262
VIT_06s0009g01420	3.12617	3.86839	3.92075	3.05524	3.0142	3.17471	4.62178	4.47503	4.67998	5.03545	4.80132	4.61837	5.41758	5.37262	5.93802	5.48072	5.38199	4.73231	4.72946	4.53026	4.62703	4.31462	4.23807	4.46597
VIT_06s0009g01450	0.134184	0.170616	0.157598	0.335286	0.298557	0.283279	0.192016	0.186574	0.255773	0.258642	0.196971	0.137894	0.0984045	0.118937	0.202073	0.11026	0.160351	0.138362	0.0849571	0.0789567	0.121151	0.0636406	0.0953965	0.0713066
VIT_06s0009g01620	7.2734	7.09578	7.20097	7.70589	8.45463	8.04958	8.59815	8.49963	8.49216	8.59722	8.65013	8.12098	7.83284	7.79843	8.09597	7.66784	7.48307	7.61123	7.90139	7.99905	8.13119	7.46031	7.95604	7.9988
VIT_06s0009g01920	1.10582	0.882476	0.666828	2.19012	2.24208	2.12823	1.9428	1.81591	1.80396	1.96171	2.06148	1.96612	2.11329	2.30818	2.30495	2.60635	2.47572	2.62643	2.76514	2.72713	2.77391	3.09178	2.78348	2.95301
VIT_06s0009g01990	2.19043	1.87989	2.50019	1.17952	1.92796	1.62555	1.8341	1.90528	1.89264	2.573	2.09004	2.16149	1.53187	1.47469	1.83555	1.04206	1.49449	0.996133	1.69466	1.64	1.49251	1.19337	1.07243	1.33234
VIT_06s0009g02140	2.75714	2.69611	2.70536	3.03788	3.07511	3.24918	2.20245	2.54907	2.26763	2.3188	2.1393	2.35623	1.42924	1.39877	1.67733	1.45251	1.5468	1.573	1.42605	1.04425	1.00462	0.894525	1.09711	1.16172
VIT_06s0009g02280	0.235404	0.0525169	0.183421	0.307457	0.354853	0.375695	0	0	0	0	0	0	0	0	0	0	0	0	0	0	0	0	0	0
VIT_06s0009g02500	4.55433	4.4579	4.27877	4.22541	3.5475	3.77078	5.35758	4.91325	4.61298	5.21246	4.71369	4.77889	2.71709	2.60293	2.47197	2.99462	2.84513	2.53551	1.63084	1.37843	1.43858	1.73742	1.33466	1.74759
VIT_06s0009g02590	4.98519	2.18089	3.60157	5.5439	4.06891	3.80218	2.39192	2.66678	2.63525	1.67745	1.60765	1.61408	0.902612	0.525949	1.11314	1.07499	1.21749	0.797191	0.0277278	0.158709	0.0267067	0.057138	0.564036	0.413246
VIT_06s0009g02700	2.84848	2.89587	2.78727	2.43916	2.33223	2.61946	3.70915	3.62255	3.63521	3.70813	3.69103	3.76928	4.10228	3.93222	3.77051	3.98861	3.7896	3.77508	3.0827	3.02393	3.09246	2.83038	2.96902	3.01839
VIT_06s0009g02780	7.27688	7.62917	7.31486	7.62439	8.7482	9.06282	8.70661	8.52096	8.37653	8.3203	8.60487	8.28306	8.58021	8.61762	8.87156	8.84873	8.68451	9.0984	8.63865	8.71202	8.69437	8.73867	8.83605	8.49506
VIT_06s0009g02810	0.571585	0.432721	0.423416	0.512846	1.06311	0.617846	6.8387	7.08857	7.21264	7.47285	7.38182	7.22604	6.97726	6.91989	7.22022	6.48868	6.66565	6.38989	7.18423	6.92463	6.97798	6.18903	6.74713	6.66048
VIT_06s0009g02840	0.888	0.591755	0.411064	0.633281	1.05071	0.401635	6.72164	7.02028	7.09364	7.38233	7.27884	7.13864	6.85555	6.8043	7.11313	6.35383	6.61621	6.28731	7.01507	6.77416	6.87481	6.06922	6.61216	6.5091
VIT_06s0009g02860	0.900602	0.654596	0.69236	0.580354	0.498874	0.299074	3.9604	3.99038	4.10523	4.41276	4.03924	4.30874	3.70111	3.39322	3.86449	3.08827	3.37756	3.06676	4.33339	3.9761	3.96726	3.11916	3.82954	3.59015
VIT_06s0009g02880	0.376348	0.211557	0.299865	0.32536	0.806487	0.286094	4.6806	4.93558	4.99829	5.22299	5.05489	4.91617	4.69297	4.47579	4.82126	4.16214	4.34182	4.15149	4.71315	4.56814	4.60318	3.76135	4.32029	4.19134
VIT_06s0009g02920	0.311429	0.364305	0.37373	0.150709	0.48198	0.373515	5.35536	5.45676	5.5388	5.86784	5.61958	5.61738	5.12814	5.04117	5.42601	4.66021	4.9413	4.70371	5.39439	5.07186	5.23414	4.36912	4.97862	4.81006
VIT_06s0009g02970	0.309538	0.19573	0.270359	0.377924	0.713131	0.277367	6.2098	6.49183	6.53632	6.8726	6.72011	6.62449	6.29842	6.24287	6.58133	5.81875	6.03361	5.72141	6.42675	6.18572	6.28623	5.46274	6.02568	5.96193
VIT_06s0009g03000	0.242537	0	0.0828751	0.0837422	0.110115	0	5.98847	5.88605	6.0507	6.17933	5.89539	6.2573	5.41155	5.30736	5.81003	5.11118	5.28906	4.83844	6.55251	5.94747	6.09469	5.09112	5.65738	5.58815
VIT_06s0009g03010	0.980311	0.843191	0.945467	0.901283	0.821896	0.616072	6.28173	6.28026	6.38377	6.56008	6.16965	6.43682	5.48064	5.35846	5.91245	5.02098	5.2898	5.14444	6.48059	6.05557	6.10967	5.02298	5.8609	5.59238
VIT_06s0009g03120	0.0238084	0.114584	0.0230742	0	0.0308686	0.0857307	5.50413	4.45211	4.89825	5.35658	4.94395	4.95015	6.43534	6.77331	6.86665	6.50027	6.07159	6.45821	7.23968	7.20669	7.21633	6.53311	6.94478	6.88466
VIT_06s0009g03190	1.47243	1.20397	1.25542	1.52394	1.32997	1.36642	1.62127	1.57664	1.47457	1.27194	1.25792	1.32691	1.10036	1.12311	1.19257	1.43867	1.43621	1.3351	1.5129	1.58257	1.42	1.82117	1.70303	1.66436
VIT_06s0009g03380	0.0213883	0.0212516	0	0.140635	0.0549521	0.17406	0.111827	0	0.033657	0.11268	0.265129	0.0347918	0.0346902	0	0	0.149948	0.0239952	0	0	0.050753	0.0246865	0	0.0252784	0.0230778
VIT_06s0009g03430	2.97615	3.0492	3.1708	3.19737	3.5713	3.507	4.1773	4.21429	4.3425	4.29036	4.54462	4.20075	4.74616	4.94098	4.73784	4.80785	4.66253	4.95765	4.63686	4.6409	4.67208	4.79692	4.82177	4.90112
VIT_06s0009g03540	3.30008	3.03928	3.55803	4.28867	4.63458	4.64106	3.48536	3.38591	4.00011	4.34137	4.34811	3.92026	2.83238	2.51285	2.7053	2.60309	2.64938	2.37796	2.2077	2.46044	2.38613	2.0095	2.56435	2.4691
VIT_06s0061g00180	0.922975	1.15446	1.08149	1.11993	1.20851	1.18574	1.52546	1.60962	1.35252	0.883413	1.12149	1.24629	1.49506	1.95016	1.79562	2.09312	2.22284	2.22227	2.30597	2.16739	2.18395	2.54174	2.3631	2.46657
VIT_06s0061g00230	5.64583	6.02109	6.04565	4.92129	5.26936	5.30285	5.65725	5.78293	5.99918	5.96753	5.85524	5.98073	6.18447	5.83304	6.32222	5.71471	6.13792	5.58396	5.34188	5.19596	5.26729	4.33728	5.07013	4.76644
VIT_06s0061g00240	0.886585	0.831758	1.15881	0.793224	0.695296	0.741262	0.55336	0.748338	0.665025	0.300601	0.387584	0.287772	0.200023	0.148775	0.246832	0.189736	0.261617	0.130731	0.0374361	0.0343112	0.0241411	0.026082	0.042986	0.0337205
VIT_06s0061g00290	0.0834707	0.0713866	0.125242	0.0119727	0	0	0.0152068	0.0402565	0.0192712	0	0.0408704	0.0199243	0.0198658	0.0612981	0	0.0149269	0.0137194	0.0307854	0.0577603	0	0.0141161	0.0152553	0.0144558	0.0131931
VIT_06s0061g00550	1.01429	1.70625	0.800041	0.631676	1.28455	1.41569	9.68357	9.53723	8.99772	8.96945	8.79319	9.087	8.13229	8.65651	9.14244	8.94472	8.59579	9.39647	9.61983	9.44446	9.58007	9.16876	9.33665	9.23952
VIT_06s0061g00600	1.39875	1.06685	0.980747	1.77745	1.5955	1.79267	1.07257	1.03622	1.63227	1.41936	1.22695	1.23307	0.508416	0.319598	0.419487	0.41869	0.522783	0.269483	0.232705	0.279375	0.247631	0.112339	0.427835	0.336207
VIT_06s0061g00620	1.71415	1.68429	1.79446	1.40352	1.4857	1.27051	0.530623	0.675056	0.598694	0.714135	0.499086	0.517914	0.427053	0.462976	0.32512	0.343233	0.343273	0.342478	0.411979	0.509404	0.426469	0.561788	0.435371	0.437635
VIT_06s0061g00680	5.21131	5.07402	5.27884	5.48039	5.56419	5.50846	2.35564	2.27266	2.5025	1.85262	1.7791	1.64095	0.338059	0.126768	0.227039	0.150608	0.469006	0.155876	0.0906208	0.0609679	0.0588187	0	0.0602119	0.0277762
VIT_06s0061g00710	2.7371	2.60244	3.20463	2.6188	2.56235	3.01311	2.61047	2.45965	2.06712	1.52984	1.50298	1.46501	0.880367	0.92052	0.866026	1.01292	1.08977	1.07139	0.625975	0.49811	0.546259	0.492784	0.816159	0.611455
VIT_06s0061g00730	2.1368	2.40895	2.22407	3.14288	3.21553	2.73163	0.475687	0.646135	0.270865	0.92627	0.654167	0.329175	0.22695	0	0.0696743	0.21379	0.160144	0.136684	0	0	0.0429281	0	0.0439507	0.117237
VIT_06s0061g00760	0.681228	0.703252	1.07984	1.1257	0.865319	1.20423	3.05529	2.37989	2.59484	2.08078	2.08781	2.20677	4.70595	5.33047	5.07917	5.12207	3.87603	5.11946	5.74779	6.06388	5.8326	6.43494	6.10543	6.28153
VIT_06s0061g00850	0.0408363	0	0	0.153764	0.37687	0.190109	0.0671834	0	0	0.073205	0	0	0	0	0	0	0	0	0	0	0.0470851	0	0	0
VIT_06s0061g00890	1.65044	2.21628	2.31986	1.42012	1.60823	1.46384	0.302974	0.364078	0.22166	0.201254	0.220033	0.0691099	0.166472	0.205586	0.173624	0.243047	0.127919	0.204402	0.100397	0.112335	0.165342	0.165952	0.146137	0.133889
VIT_06s0061g01010	0.0328377	0.0178888	0.00875024	0.032167	0.0117257	0.0293267	0.123644	0.129559	0.0423196	0.00546396	0.0152141	0.00983572	0.00980674	0.0102316	0.0113871	0.00736224	0.0033866	0.0152263	0	0	0.00696139	0	0.00712933	0.00325623
VIT_06s0061g01040	3.67573	3.53669	3.51355	3.89036	4.27268	3.82025	2.25287	2.2537	2.12136	2.24744	2.2946	2.41564	1.92239	1.7307	1.88279	1.77418	2.08802	1.85923	1.4608	1.43995	1.56779	1.44532	1.57119	1.52902
VIT_06s0061g01110	0.262638	0.252686	0.234492	0.595661	0.438429	0.671655	3.06107	2.67397	2.3589	2.39894	2.20595	2.47281	2.27032	2.46796	2.43382	2.55918	2.68442	2.69365	2.53945	2.85924	2.50365	2.70161	2.71811	2.62524
VIT_06s0061g01230	6.63849	6.74214	6.41916	6.39878	6.33833	6.44319	4.01086	3.93569	3.7409	3.54899	3.544	3.55204	3.17926	2.53338	3.07277	3.42032	3.57949	3.41956	1.52545	1.58798	1.42761	1.1668	1.30336	1.05384
VIT_06s0061g01290	0.78957	0.829839	0.995306	2.05128	2.54593	1.65589	3.35781	3.4483	3.27152	3.50111	3.30513	3.57197	2.05857	2.07437	1.7874	1.66754	2.08478	1.70356	1.94479	1.97941	2.20694	1.71909	1.76345	1.91363
VIT_06s0061g01380	1.91306	1.73632	2.33934	1.90688	2.28318	1.02009	2.8326	2.55531	2.10823	1.64502	1.35432	1.36476	0.0953033	0.0993077	0.212478	0.140711	0.304866	0.14565	0.138284	0.138121	0.0682282	0	0.069839	0.124982
VIT_06s0061g01440	0.658723	0.384544	0.541579	1.76919	1.96015	1.78231	0.698699	0.732492	0.330225	0.298075	0.204976	0.406096	0.405049	0.386788	0.34922	0.36439	0.512414	0.474686	0.760862	0.83216	0.738715	0.995694	1.09376	0.863941
VIT_06s0061g01470	0.1579	0.0979172	0.196996	0.241835	0.186249	0.360327	1.73083	1.54488	1.16931	0.963071	1.13675	1.15617	1.07356	1.08025	1.01997	1.2235	1.36948	1.38314	0.99346	0.876318	1.02032	1.03675	0.952611	1.03633
VIT_06s0061g01560	3.23948	2.97522	2.63123	3.55837	3.45895	3.3427	2.13606	2.55205	2.51902	1.78583	1.77068	1.9071	1.24562	1.35836	1.51216	1.22619	1.84523	1.34354	1.68157	1.60447	1.67516	1.66718	1.8456	1.79578
VIT_06s0080g00070	3.78884	3.97352	3.99992	3.18919	3.40882	3.36648	4.24121	4.20335	4.22071	4.53118	4.55951	4.40215	3.11054	3.05621	2.94432	2.93308	3.0376	2.83011	2.91023	2.73812	2.75582	2.27576	2.75137	2.76598
VIT_06s0080g00090	4.31569	4.05313	3.81755	4.42795	4.77446	4.41637	1.96429	2.34612	2.83501	1.1871	1.68005	1.56814	1.08384	0.790955	1.41063	1.12155	0.90153	0.936889	0.114323	0.454852	0.619143	0.030634	0.512927	0.531186
VIT_06s0080g00120	0.0258089	0.0340919	0.0496006	0.0664545	0.0553357	0.161013	0.182522	0.275113	0.307679	0.0766168	0.178958	0.0141168	0.0418205	0.0292205	0.0484739	0.0210645	0	0.021836	0	0.0103674	0.0199227	0	0	0
VIT_06s0080g00150	2.71976	3.01508	3.61825	2.34511	2.68366	2.57165	2.3756	2.45329	2.17884	2.12448	2.12744	2.26727	1.37143	1.25806	1.20552	1.01219	1.40923	0.945538	0.266594	0.304683	0.392507	0.256253	0.319828	0.311515
VIT_06s0080g00230	1.44009	1.67027	1.63136	1.50726	1.49419	1.67431	1.44314	1.55583	1.49092	1.29181	1.49072	1.5309	1.59507	1.61134	1.53127	1.43761	1.52443	1.49829	1.61178	1.60461	1.57524	1.3353	1.23632	1.22597
VIT_06s0080g00260	0.158471	0.139842	0.0744212	0.120288	0.0989764	0.0822056	0.388474	0.281858	0.216483	0.11992	0.0490649	0.108532	0.0317579	0.12816	0.0548995	0.115665	0.106603	0.142565	0.102683	0.0915183	0.109586	0.0836895	0.122885	0.0624543
VIT_06s0080g00310	3.38658	3.46951	3.60727	3.13001	3.24988	3.37964	3.49424	3.40083	3.5241	4.11268	3.95366	3.82853	3.77161	3.60573	3.82199	3.72389	3.60712	3.73641	3.405	3.33997	3.35776	2.92705	3.08582	3.10277
VIT_06s0080g00360	0.0498607	0.0915438	0.0835546	0.164188	0.269838	0.338188	0.670086	0.664205	0.824623	0.532346	0.757211	0.681159	0.996805	1.21591	0.88005	1.17107	1.00498	1.08388	0.802256	0.831704	0.635654	0.901211	0.844727	0.898173
VIT_06s0080g00420	5.23845	5.04047	5.16299	5.45049	5.33761	5.40067	1.78286	2.04306	2.12451	1.33086	1.57576	1.12061	0.25238	0.137164	0.414838	0.259628	0.530698	0.199988	0.19005	0.276132	0.307134	0.350289	0.252073	0.379431
VIT_06s0080g00450	4.45947	3.97255	4.0747	4.68506	4.67448	4.55436	4.16551	4.52104	4.32008	4.1516	4.24866	4.00601	2.96577	2.96998	3.31169	2.90162	3.15716	2.92137	2.96694	2.94627	3.26628	2.73949	3.25374	3.03745
VIT_06s0080g00660	0.235929	0.348011	0.39285	1.10749	1.25429	1.15587	0.487753	0.312313	0.327971	0	0	0	0	0	0	0	0.0259308	0	0	0	0	0	0	0
VIT_06s0080g00680	0.515365	0.552459	0.434035	1.47193	1.51022	1.31096	1.28835	1.36958	0.613628	0.256534	0.212358	0.386245	0.0312016	0.424602	0.297014	0.409239	0.810088	0.642606	0.293297	0.235005	0.423408	0.740263	0.514741	0.535115
VIT_06s0080g00760	0.186477	0.219725	0.849722	0	0.0999489	0.139522	0	0	0	0	0	0	0	0	0	0	0	0	0	0	0	0	0	0
VIT_06s0080g00790	3.18701	3.01052	3.14653	3.27143	3.46576	3.56252	3.47869	3.48279	3.74233	3.10675	3.29571	2.99389	3.09735	3.52559	3.39682	3.02695	2.91574	3.28374	4.18807	4.21585	4.13251	4.25473	4.27785	4.4007
VIT_06s0080g00810	2.44444	2.49769	2.61941	2.78085	3.36074	2.82165	2.32941	2.23077	2.33719	2.49822	2.67067	2.2917	3.17544	2.99479	3.03214	3.39128	3.16193	2.93323	2.04313	2.17224	1.89266	2.46867	2.60074	2.50587
VIT_06s0080g00910	4.3835	3.62677	4.05396	4.76081	5.13464	4.70428	3.09784	3.19258	3.9231	3.45294	2.99099	3.53525	1.91665	1.93195	1.30911	1.45148	1.54234	1.65933	0.7251	0.843173	0.774632	0.373558	1.04538	0.940712
VIT_06s0080g00920	4.91841	4.60321	4.88199	4.601	4.80944	4.23187	2.28641	2.46663	2.17494	1.85342	2.01256	1.53134	0.786581	0.812708	1.00772	0.816664	1.04206	0.706235	0.555714	0.512631	0.960506	0.552773	0.349152	0.565942
VIT_06s0080g00970	0.309898	0.26692	0.240261	0.438153	0.382772	0.387613	0.434845	0.432781	0.342382	0.212804	0.161455	0.217073	0.251522	0.261523	0.27526	0.338339	0.343771	0.263017	0.267126	0.266824	0.241646	0.471933	0.312764	0.226957
VIT_06s0080g01060	1.12106	1.22366	1.14111	1.53003	1.59283	1.72176	1.67651	1.64146	1.48353	1.31608	1.19142	1.31825	1.44731	1.43865	1.46426	1.48662	1.72362	1.72969	1.43573	1.43461	1.47246	1.3366	1.28996	1.43728
VIT_06s0080g01200	0.0568306	0.213724	0	0.557954	0.0734373	0.259558	0.243004	0.263533	0.397778	0.727343	0.421362	0.259407	1.166	1.15683	0.935623	1.187	1.02692	1.15191	1.68621	1.99491	1.84797	2.61347	2.56014	2.712
VIT_07s0005g00090	0.455923	0.280259	0.259999	1.27543	2.15177	1.16039	0.0213798	0	0	0	0	0	0	0	0	0	0	0	0	0	0	0	0	0
VIT_07s0005g00280	1.28759	1.15442	1.295	1.58551	1.45673	1.80489	1.97441	1.76396	1.6849	1.64602	1.6245	1.56169	2.85294	3.26708	2.76403	3.0061	2.40921	3.14468	3.75724	3.96683	3.90318	4.11806	3.94636	4.02996
VIT_07s0005g00290	3.65227	3.69848	3.78063	4.43848	4.21619	4.19842	4.63597	4.39987	4.08448	3.62258	3.53509	3.71207	4.26775	4.88378	4.66472	4.71712	4.46177	4.81046	4.93696	4.90243	4.96134	5.2899	5.09072	5.23143
VIT_07s0005g00300	1.86812	1.90758	1.93206	1.88226	1.77838	1.73375	1.96407	1.86098	2.07724	2.26243	2.40911	2.39497	2.95781	2.66427	2.66712	2.68318	2.71727	2.70413	2.40396	2.37925	2.33524	2.3393	2.46876	2.42263
VIT_07s0005g00390	1.29059	1.19514	0.971451	1.61281	1.46907	1.2099	4.02254	4.03256	3.59881	3.09689	3.21107	3.21842	1.7585	2.06602	2.0156	2.17995	2.31951	2.45967	1.84389	1.77762	2.02983	1.8891	1.79898	1.84515
VIT_07s0005g00660	9.17233	8.9099	8.98022	9.76516	9.50482	9.40504	10.9008	10.8057	10.6165	10.6224	10.5581	10.2906	9.76384	9.95405	10.1783	9.89836	9.64246	9.85996	10.1333	10.3648	10.1504	10.3191	10.3363	10.3626
VIT_07s0005g00730	5.92171	6.13086	5.91199	5.47965	5.38258	5.14124	6.06274	6.02564	5.9318	6.20979	5.86346	5.57287	3.48833	2.91341	3.16998	3.5053	3.00396	3.00779	1.73298	1.57664	1.63129	1.66325	1.72933	1.78664
VIT_07s0005g00750	5.91115	6.12937	6.16208	6.22131	6.4223	6.49361	7.0091	6.81939	6.63844	6.16297	6.24727	6.20087	6.29116	6.41169	6.32041	6.21339	6.09984	6.45354	7.19484	7.18259	7.23439	7.07761	7.26837	7.2403
VIT_07s0005g00820	6.50682	6.73309	6.70625	7.14731	7.16033	7.03697	6.44534	6.46723	6.34636	5.65641	5.58909	5.48721	3.9624	3.84611	4.75812	3.71362	4.43249	4.05191	3.3927	3.52365	3.97121	2.87657	4.34826	3.93215
VIT_07s0005g00870	5.85732	4.42219	5.21446	5.02022	4.37611	4.69696	0.914365	1.25924	1.62367	1.06037	1.00783	1.06756	3.61336	4.1519	4.22	4.8037	3.41698	4.40694	5.58214	5.98264	6.34631	6.85209	6.48084	7.0827
VIT_07s0005g01050	3.68054	3.86128	4.07498	3.73237	3.35635	3.25748	6.45558	6.23287	6.30465	6.87251	6.43917	6.43415	7.12815	7.05649	7.70165	7.11351	7.17082	6.93842	7.30231	6.99617	7.1812	6.62512	6.85949	6.89891
VIT_07s0005g01090	0.216674	0.0680551	0.0224763	0.448924	0.37281	0.261537	0.869777	0.43326	0.572003	0.497046	0.551043	0.588029	0.883601	0.412124	0.894502	0.825752	0.848526	0.781415	0.627194	0.552068	0.590331	0.702736	0.583655	0.720135
VIT_07s0005g01140	4.05914	3.21153	3.45495	4.85486	4.95302	4.60923	4.1233	3.85078	4.24559	4.30164	4.44351	3.55687	4.46471	3.94621	3.99165	3.88265	3.4615	3.23293	3.1551	3.17675	3.87279	3.00488	3.59445	3.66811
VIT_07s0005g01290	1.36745	1.47472	1.46768	1.01532	1.1585	1.14698	3.22997	2.31499	2.24663	3.3102	3.19877	3.01359	3.14756	2.70414	2.91093	2.39907	2.41717	2.16923	0.865338	0.942432	0.92659	0.828999	0.698977	0.950536
VIT_07s0005g01300	0.0309233	0.0408246	0.0496127	0.0890302	0.0918092	0.224404	0.140025	0.132332	0.199588	0.160714	0.181588	0.0827204	0.0168781	0.0521907	0	0.0984403	0.0346785	0.0518742	0.0370335	0.0369882	0.0238803	0.0258004	0.0954194	0.0223237
VIT_07s0005g01320	4.23394	4.29168	4.61163	4.90318	5.64513	5.40683	4.35308	4.14785	4.40868	3.76537	3.72359	3.46414	2.10149	2.31736	2.12604	1.91274	1.7674	2.34941	3.76622	3.66344	3.88022	3.34133	4.12102	3.84706
VIT_07s0005g01330	3.54585	3.73404	3.60024	3.85875	4.02757	4.02311	3.9642	3.88584	3.84603	3.8224	3.80066	3.66486	3.88062	3.97143	4.05549	4.06807	3.99489	4.18131	3.94389	3.92133	3.97695	3.8566	4.0429	3.89468
VIT_07s0005g01360	1.15712	0.733878	0.784696	1.603	2.21936	1.72737	1.10904	1.28456	1.74744	1.30508	1.44543	1.12185	1.03199	1.22344	1.29961	1.09465	1.21569	1.16599	0.91035	0.991473	0.987616	0.607057	1.58394	1.21035
VIT_07s0005g01430	0.0860578	0.0907001	0.0885177	0.0996091	0.104197	0.117443	0.0228241	0.00918594	0.0346162	0.0493857	0.0729845	0.0963439	0.823702	0.764609	0.439727	0.804519	0.54752	0.627877	1.02996	1.20936	0.923491	1.59019	1.35839	1.57452
VIT_07s0005g01470	1.81614	2.14637	2.18905	2.0398	2.36577	2.07687	0.652546	0.753381	0.962011	1.26931	1.25863	1.04052	1.86483	1.64873	1.60434	2.01699	1.46347	1.68235	1.47955	1.35076	1.09576	1.3414	1.25497	1.23014
VIT_07s0005g01520	4.87846	4.94667	5.12966	4.63516	4.5017	4.66183	3.92499	4.27858	4.30555	3.82747	3.87635	3.94689	4.28167	4.02225	4.51581	3.89772	4.75454	3.92724	2.84175	2.63537	2.94636	2.62389	2.87548	2.51966
VIT_07s0005g01660	4.09369	4.1269	4.19509	3.98414	4.12665	4.02166	3.69759	3.58052	3.50984	3.55767	3.47867	3.66667	3.70387	3.69427	3.77251	3.59831	3.60775	3.61586	3.27267	3.18008	3.19308	2.9298	2.90718	2.94583
VIT_07s0005g01680	0.847538	0.822485	0.558073	1.75998	1.87554	2.19509	3.83226	3.89699	3.00091	1.59777	1.55159	2.41226	2.07344	3.40342	2.9459	3.71045	3.36836	4.03083	3.59131	3.85575	3.6367	4.61124	3.84098	4.29499
VIT_07s0005g01700	0	0	0	0	0	0	3.15735	2.13622	2.44315	1.02962	1.44589	1.35878	0.391781	0.406622	0.164568	0.303388	1.283	0.216342	0.106485	0	0.102665	0	0	0
VIT_07s0005g01710	4.69317	4.74429	4.53155	5.10607	5.14713	5.20069	7.25208	7.14342	7.12142	6.64718	6.70504	6.6932	6.35545	6.61012	7.00189	6.60498	6.85409	6.80251	6.95352	6.86425	6.98225	6.79879	6.77469	6.8745
VIT_07s0005g01790	2.66233	3.19437	3.33932	2.39978	2.59224	2.49379	1.42632	1.57782	1.24353	1.75094	1.48468	1.48859	0.194898	0.0845719	0.0709571	0.090986	0.213484	0.139143	0.0304165	0.0674752	0.0861655	0.0929352	0.0593861	0.112982
VIT_07s0005g01950	1.75236	1.13615	1.2343	1.70399	2.42528	2.21971	2.72094	2.39387	3.07972	1.72289	2.01284	1.74446	1.09586	1.22078	1.48642	1.19703	1.96265	1.44132	0.837512	0.708288	1.71068	0.685073	1.44748	1.12929
VIT_07s0005g02060	0.482244	0.414134	0.380317	0.971119	1.2298	0.713288	0.175328	0.0904494	0.244265	0.190425	0.321546	0.0715924	0.615998	0.229005	0.234865	0.65144	0.432495	0.211402	0.0529181	0.0657701	0.0384071	0.0550439	0.0649559	0.0120714
VIT_07s0005g02080	2.02806	1.10234	1.03139	2.32044	1.90723	1.78839	0.83407	0.970686	0.314127	0.355097	0.176257	0.170925	0.393439	0.0914368	0.196226	0.248701	0.282211	0.196997	0	0	0.180659	0.0677415	0.448204	0.221796
VIT_07s0005g02100	4.33394	4.38156	4.38067	4.55981	4.791	4.85782	3.80985	4.0148	4.2797	3.84994	4.16782	3.83259	3.35021	3.20944	3.52882	3.3096	3.58881	3.40457	2.19699	2.34339	2.38244	2.32462	2.7009	2.54458
VIT_07s0005g02110	5.12312	4.98351	5.12199	5.4487	5.58658	5.6278	5.96119	5.91222	6.03783	6.24678	6.33126	5.93275	5.72553	5.73436	5.66032	5.63452	5.40549	5.5723	6.02725	6.16112	6.22114	5.77952	6.09124	6.11059
VIT_07s0005g02130	4.68888	4.10569	4.30215	4.57713	4.55783	4.38281	3.90755	3.92626	3.74238	4.52442	4.81883	4.08271	4.8243	4.6442	4.5082	4.66189	4.32143	4.50832	4.64054	4.74916	4.74117	4.6932	4.39582	4.66612
VIT_07s0005g02290	0.857994	0.68299	0.876928	1.22824	1.16405	1.16715	1.01453	0.842943	0.784321	0.668335	0.782608	0.831981	0.908519	1.16566	0.943274	1.05657	1.15076	1.11	0.94589	1.02488	0.946471	1.22173	0.927135	1.11257
VIT_07s0005g02370	0.109333	0.160061	0.106056	0.300195	0.644133	0.614555	0.652512	0.836274	1.20565	0.651636	1.04505	0.330366	0.253903	0.093468	0.200429	0.310999	0.122216	0.137212	0	0.0665161	0.0641756	0	0.0656929	0
VIT_07s0005g02420	1.01752	0.920551	0.60636	2.6015	2.4307	2.24711	3.42032	3.68857	3.51038	3.73518	3.60131	3.39861	4.01261	3.93271	3.88883	3.82355	4.25722	3.98234	3.96968	4.43693	4.40647	4.17863	4.7059	4.81683
VIT_07s0005g02440	1.83219	1.99389	1.91521	1.75656	1.54576	1.46556	0.294213	0.26961	0.186084	0.265456	0.29368	0.20452	0.105579	0.0536556	0.0806961	0.136253	0.0921704	0.0329585	0.0312294	0.038032	0.0234501	0.0502346	0.0274105	0.01881
VIT_07s0005g02450	5.30543	5.34664	5.42011	5.14725	5.76371	5.95702	6.26317	6.6116	6.45315	6.62459	6.61038	6.41023	5.49173	5.03134	5.24897	5.07868	5.24444	5.01268	4.64002	4.46102	4.44029	4.13751	4.20057	4.15023
VIT_07s0005g02470	1.63811	1.47686	1.69931	1.68984	1.15947	1.41788	1.14128	1.17119	1.16758	1.40235	1.45169	1.58795	1.63996	1.35921	1.11683	1.29164	1.25971	1.10045	1.05904	1.06991	1.05685	0.892163	0.849942	0.740168
VIT_07s0005g02480	5.33175	4.80445	4.51982	4.60263	4.06562	4.07353	3.179	3.01302	3.53536	2.86576	2.75293	3.11252	1.1881	1.11788	1.0666	1.066	0.875545	0.793042	1.38903	1.01651	1.31917	0.947585	0.8853	1.09051
VIT_07s0005g02710	1.80898	1.70918	1.65785	2.20016	1.75393	1.90331	4.8572	4.66201	4.10225	3.57361	3.42206	3.76579	5.91405	5.97718	6.2122	6.26995	6.3283	5.96333	6.2378	6.23076	6.20072	5.57395	5.94516	5.80327
VIT_07s0005g02730	2.51706	2.71191	2.99525	2.40767	2.25578	2.36203	4.11509	3.81527	3.55509	2.96079	2.96855	3.25297	5.03157	5.3181	5.40501	5.24776	5.14807	5.4817	5.71419	5.712	5.86495	5.92178	5.75607	5.80375
VIT_07s0005g03100	1.76976	1.73541	1.71246	1.72322	1.67697	1.57717	1.83623	1.8036	1.90328	1.78879	1.89958	1.87056	2.59908	2.54953	2.48098	2.48306	2.34413	2.49038	2.53629	2.56209	2.55111	2.91005	2.81062	2.81773
VIT_07s0005g03140	2.05926	1.86577	1.53454	2.27345	2.28091	2.25618	3.97449	3.39869	2.92699	1.46196	1.83302	1.73847	1.1956	1.48303	1.87389	2.82849	3.20565	2.78293	0.983185	1.05734	0.466017	1.8523	1.49692	1.42558
VIT_07s0005g03310	5.15506	4.92495	4.99857	5.49986	5.26512	5.16927	7.19973	6.99741	7.14113	7.69199	7.53223	7.28838	7.53492	7.49926	7.53585	7.7884	7.59615	7.78924	7.70234	7.79891	7.62737	7.76477	7.7625	7.71678
VIT_07s0005g03340	3.70263	3.09511	2.87154	3.70605	3.85018	3.48254	2.92274	3.28575	3.55859	2.70743	2.72959	2.92651	3.41177	3.29391	3.27258	3.61215	2.95567	3.4322	1.98459	2.50639	2.30794	3.07275	3.37356	3.02663
VIT_07s0005g03370	0.783669	0.66021	0.41456	2.08072	2.029	2.11402	1.67639	1.63862	1.20359	0.0871774	0.367427	0.693893	0.741402	0.715975	0.72282	1.12155	0.82505	1.00107	1.383	1.55364	1.34956	2.06219	1.50068	1.62162
VIT_07s0005g03450	0.985034	1.15902	1.13576	1.01618	1.37334	1.2536	1.02209	1.06804	0.932504	0.657625	0.606144	0.898396	0.715253	0.649432	0.669457	0.661335	0.80079	0.686798	0.714419	0.689833	0.80473	0.744432	0.728533	0.753901
VIT_07s0005g03520	3.59473	3.76238	3.66847	3.13132	3.23516	3.24954	3.21138	3.3275	3.27581	3.27848	3.27403	3.37134	3.37088	3.3637	3.24688	3.18978	3.09423	3.34536	3.28135	3.34101	3.36174	3.32669	3.22691	3.3337
VIT_07s0005g03610	0.0186904	0.0369056	0	0.0363843	0.0242456	0	0.813742	0.624827	0.579726	0.130354	0.121765	0.253132	0.0600394	0.0316365	0.0351799	0.0891586	0.140771	0.114537	0.108686	0.108557	0.0428336	0.155788	0.187625	0.225193
VIT_07s0005g03740	0.472774	0.550383	0.589893	0.419615	0.337085	0.26083	0.31202	0.242063	0.335884	0.303747	0.327249	0.334036	0.361023	0.395079	0.306306	0.297577	0.304102	0.285012	0.252567	0.304496	0.312049	0.300363	0.34222	0.381129
VIT_07s0005g03780	2.74648	2.58054	2.77403	2.87352	3.16974	3.15434	3.23728	3.47605	3.43642	3.35353	3.5137	3.13664	3.56369	3.28855	3.49127	4.06244	3.84947	3.61765	3.92255	4.11311	3.82549	4.34823	4.14467	4.19027
VIT_07s0005g03810	2.24213	1.86385	1.8596	2.48415	2.76647	2.32807	4.96237	4.62013	4.11675	3.8506	3.37209	3.74197	4.86266	5.05308	5.22438	5.59893	5.2239	5.59134	6.32016	6.3184	6.16609	6.56659	6.3185	6.36056
VIT_07s0005g04110	0.0672812	0.038583	0.0376382	0.0842177	0.157347	0.104716	0.052141	0.0639989	0	0.0177292	0.032849	0.0318069	0.0473131	0.0166334	0.0367798	0.0589103	0.0435306	0.0247264	0.0117604	0.023397	0.0225618	0.117963	0.164877	0.0623686
VIT_07s0005g04480	0.896363	1.01445	1.13321	0.803824	0.96632	0.988861	0.701703	0.671689	0.701486	0.791487	0.893808	0.90735	2.04905	2.0919	1.90282	1.6485	1.82609	1.72395	2.02439	1.77318	2.01142	1.44453	1.55928	1.74856
VIT_07s0005g04490	3.11121	3.14811	3.03512	3.15824	3.37229	3.27132	3.42059	3.27464	3.39853	3.69873	3.78992	3.65412	3.91722	4.08404	3.9922	3.93809	3.65855	3.86859	4.25343	4.31161	4.23798	4.36864	4.18261	4.32213
VIT_07s0005g04890	2.10141	1.53464	1.62925	2.49206	2.52797	2.53782	4.48342	5.06792	5.13856	4.92289	5.02883	4.90831	5.01244	5.19653	5.45618	5.52893	5.35573	5.5183	5.50701	5.42259	5.45645	5.36921	5.62056	5.52866
VIT_07s0005g04940	5.0123	5.12135	4.92207	4.62661	4.7399	4.48154	4.21986	4.17286	4.14405	4.29951	4.26044	4.24833	4.58229	4.54961	4.54697	4.44847	4.20947	4.35095	4.3727	4.49584	4.49986	4.43958	4.35956	4.5723
VIT_07s0005g05030	1.87557	1.94899	1.81741	1.58577	1.66387	1.5887	1.48005	1.37098	1.32037	1.31766	1.33842	1.38451	1.12409	0.97663	1.02318	0.96967	1.11774	1.00944	0.826771	0.80251	0.84899	0.759779	0.775772	0.782186
VIT_07s0005g05520	0.359612	0.337203	0.282052	0.332895	0.349353	0.476659	0.981882	0.872795	0.753027	0.271992	0.166115	0.0557134	0.0140898	0.0146993	0	0.0418684	0.057387	0.0433905	0.0103909	0.0103781	0.0199431	0.0108148	0.0505232	0
VIT_07s0005g05600	7.44277	7.81369	7.48013	7.82635	9.0637	9.29567	8.87233	8.74072	8.55234	8.47005	8.77761	8.41443	8.67536	8.69732	9.01697	8.94173	8.88076	9.18708	8.71125	8.80344	8.73089	8.84262	8.84469	8.5334
VIT_07s0005g05640	2.09268	2.0048	2.05346	1.92764	1.6633	1.72687	2.46719	2.40371	2.54862	2.35428	2.65926	2.7605	3.36066	3.50429	3.26627	3.27024	3.18201	3.35567	3.62039	3.68188	3.6265	3.90308	3.84977	3.90459
VIT_07s0005g06000	2.38479	3.50154	3.20827	2.52552	3.07152	3.5773	2.38884	2.82106	3.29921	2.21476	2.54731	2.48273	2.2247	1.76761	2.2165	2.65224	2.9574	2.71928	2.3248	2.06839	2.08579	2.2523	1.77651	2.00352
VIT_07s0005g06060	1.10719	1.71968	1.8004	1.06495	1.99096	1.89196	0.951501	1.20236	1.38278	0.915881	1.31408	1.01658	0.711544	0.518465	0.736936	1.1346	1.31836	1.06415	0.883813	0.484035	0.492535	0.643513	0.637541	0.442613
VIT_07s0005g06090	7.20482	8.52019	8.08813	6.95565	7.95331	8.36267	6.90165	7.51941	8.31227	7.31879	7.45077	7.44061	7.03383	6.1897	7.16301	7.73671	7.74081	7.38089	7.15013	6.98252	6.99507	7.07126	6.37557	6.71569
VIT_07s0005g06110	2.99439	4.17318	3.9156	2.85448	3.92698	4.10639	2.96166	3.47642	4.16049	3.23813	3.34977	3.50668	3.22707	2.38453	3.0475	3.84173	3.7155	3.33578	3.11895	3.04927	2.94986	3.07087	2.5026	2.81959
VIT_07s0005g06160	5.2776	5.24347	5.67392	5.61305	5.74721	5.50083	2.3964	2.37249	2.28416	1.41816	1.19472	0.913611	0.552364	0.768174	0.834166	1.3752	1.85099	1.47187	0.754602	0.993743	0.825294	1.96382	1.9906	1.7817
VIT_07s0005g06300	1.22075	1.5477	1.61007	0.855358	1.23567	1.06757	0.220959	0.213815	0.194396	0.294485	0.295265	0.323346	0.129524	0.208134	0.0515481	0.190194	0.119435	0.173579	0.0729815	0.149788	0.130098	0.147991	0.11049	0.142385
VIT_07s0031g00200	3.28053	3.28851	3.30905	3.45724	3.8682	3.763	2.87698	3.202	3.0795	2.94983	2.88387	2.92006	2.93065	2.95233	3.2703	2.96595	3.09065	3.01583	3.26732	3.0524	3.09694	2.90523	2.99829	3.0258
VIT_07s0031g00450	2.79447	2.4972	2.52372	2.66363	2.33839	2.6184	2.11591	2.03043	1.96015	1.42121	1.35773	1.66083	1.6773	1.59771	1.8593	1.77288	2.10086	1.7755	1.82429	1.76421	2.02411	1.78618	1.71539	1.82786
VIT_07s0031g00480	3.79925	4.14997	4.2093	3.70951	3.91323	3.74579	4.67773	4.42498	4.33473	5.01266	5.09572	4.73832	4.81007	4.66206	4.77626	4.56716	4.59541	4.20802	2.76024	2.70126	2.61292	2.42196	2.32326	2.46532
VIT_07s0031g00490	0.725496	0.713565	0.691357	0.70549	0.516843	0.772771	0.62159	0.825052	0.842567	0.739534	0.795401	0.864183	1.07799	0.864921	1.00287	0.856206	0.846062	1.04839	0.295511	0.669299	0.598695	0.832582	1.09223	1.06629
VIT_07s0031g00720	0.0635228	0	0.120657	0.388017	0.434069	0.351683	0.0267083	0	0	0	0	0	0	0	0.117981	0	0.0711403	0	0	0	0	0.0789315	0.0748803	0
VIT_07s0031g00760	1.98675	1.35545	1.2334	3.65637	3.39449	3.00996	1.81083	1.92669	1.00727	0.962083	0.135021	0.73529	0.250188	0.135926	0.150558	0.360734	1.0767	0.968887	0	0.354562	0.343208	0.958791	1.07058	0.586755
VIT_07s0031g00800	3.82729	3.59063	3.96584	3.8605	3.6831	4.21446	5.14343	4.94798	5.00628	4.84067	4.67615	4.89212	5.1826	5.09609	5.25681	5.05827	5.18201	4.98956	4.55247	4.26454	4.47404	3.94242	4.18737	4.14842
VIT_07s0031g00850	0.69404	0.779162	0.527896	0.247656	0.385042	0.261175	0	0	0	0	0	0	0.0341715	0	0	0	0	0	0.0500592	0	0	0	0	0
VIT_07s0031g00920	8.21074	8.60509	8.41553	8.00427	8.30034	7.47317	6.19411	6.40302	6.15867	6.27057	6.25737	6.09721	5.6928	5.49638	5.67121	5.44544	5.52406	5.26809	5.27227	5.32658	5.39457	4.55907	4.96063	4.80844
VIT_07s0031g00940	0.0252135	0.0250526	0.0122699	0.0728584	0.141584	0.0610804	0	0	0	0.0228747	0	0	0	0	0	0	0	0	0	0	0	0	0	0
VIT_07s0031g01070	1.17947	1.11523	1.29344	1.53991	2.18416	1.80003	1.17105	1.51139	1.73763	1.78245	1.5804	1.54518	0.730804	0.270795	0.555169	0.429017	0.540549	0.401217	0.0516286	0.0515659	0.0497424	0.0537036	0.124092	0.0541377
VIT_07s0031g01130	3.12998	3.03429	3.31225	3.65683	4.05983	3.79572	2.8586	3.39788	3.68496	3.65473	3.3996	3.35095	1.80297	1.18181	1.77455	1.464	1.74581	1.47435	0.159964	0.25295	0.100098	0.16615	0.40694	0.264693
VIT_07s0031g01160	2.17037	2.33366	2.10036	3.09491	3.30622	3.01244	5.22592	4.8282	4.68539	4.2042	4.65757	4.2006	4.30624	3.96851	3.93324	3.90284	4.46072	3.75781	1.11348	1.60118	1.73735	1.89742	2.03278	1.7835
VIT_07s0031g01180	4.80289	4.87629	4.6522	4.49971	4.16907	4.26461	4.62523	4.29736	4.21767	4.22352	4.23768	4.11322	3.73401	3.50224	3.53355	3.60336	3.42902	3.50248	2.76124	2.89751	2.89879	2.64608	2.7268	2.67238
VIT_07s0031g01270	4.74358	4.54264	4.5534	4.25276	3.39116	3.44335	1.71655	1.86261	2.01207	1.2399	0.938069	1.32214	1.27973	1.09441	1.4531	1.08549	1.32163	1.31082	0.964625	0.678288	0.863739	0.915522	0.879372	0.926803
VIT_07s0031g01370	2.09332	2.14478	1.58612	2.69044	2.7616	2.22321	0.451701	0.726419	0.356082	0.514209	0.763736	0.688103	0.469737	0.618666	0.83387	1.00747	1.11861	0.961912	0.437574	0.534316	0.750444	0.623823	0.784174	0.870848
VIT_07s0031g01380	1.79844	2.16116	1.86698	2.62426	2.50252	2.475	2.10567	2.40759	2.54739	1.72435	1.89115	1.86725	2.01037	1.75582	1.94756	2.25313	2.11639	2.19026	1.60416	1.51917	1.40722	1.33816	1.47832	1.39478
VIT_07s0031g01460	0.682382	0.75987	0.705811	1.37554	1.46127	1.17332	0.207253	0	0	0	0	0	0	0	0	0.15539	0.0734634	0	0.152723	0	0	0.0815018	0.0773222	0
VIT_07s0031g01540	2.19687	2.36301	2.56544	1.96951	2.28404	2.46684	1.73433	1.68346	1.60116	1.86044	1.70728	1.77411	2.15034	2.04651	2.13171	2.00938	2.17161	2.06987	2.19341	2.11668	2.18224	1.86384	1.94654	1.9688
VIT_07s0031g01630	3.26929	3.59836	3.61902	3.71714	4.25637	4.10783	5.49734	5.13794	4.98922	5.11863	5.00827	4.70162	4.83043	4.76518	5.01986	4.78765	4.83949	4.82956	4.22343	4.22963	4.5992	4.01619	4.56064	4.37328
VIT_07s0031g01680	5.12117	5.71368	6.38101	4.48167	5.01898	4.70468	0.607257	0.72385	0.489433	0.282418	0.0807063	0.0396228	0.115417	0	0	0	0.0541738	0.0308209	0.0292029	0	0	0	0	0
VIT_07s0031g01700	2.41933	2.33532	2.16387	2.41302	2.21881	2.16505	2.47473	2.43989	2.34164	2.20293	2.13935	2.02382	1.90362	1.64477	1.84703	1.76054	1.86202	1.76405	1.37541	1.23164	1.26008	1.22194	1.2972	1.23621
VIT_07s0031g01720	0.0446257	0	0	0	0	0.0275298	0.108681	0.0734573	0.136578	0	0	0	0	0	0	0	0	0	0	0	0	0	0	0
VIT_07s0031g01840	0	0.0168835	0.0327483	0.128062	0.187249	0.120601	0.00707772	0.0281442	0	0	0	0	0	0	0	0.0207417	0	0.0215015	0	0	0.0580693	0.0211972	0	0.0183368
VIT_07s0031g01890	3.56461	3.96903	4.23649	1.9411	2.037	0.957149	0.0986985	0	0	0	0	0	0	0	0	0.143061	0	0	0.268699	0.268396	0.75693	0.278702	0.138735	0.127081
VIT_07s0031g01910	4.2319	4.24344	4.36222	5.05892	5.48589	4.83058	1.86351	2.00726	1.33325	0.97715	0.994382	0.836556	1.03183	1.58419	1.1464	1.20535	1.25082	1.19309	1.75373	1.34305	1.44812	1.70894	1.47005	1.53772
VIT_07s0031g01950	1.46463	1.35363	1.44433	1.32857	0.848768	0.883111	1.28162	1.12538	1.26005	1.48631	1.46096	1.52969	1.79855	1.88375	1.42873	1.83938	1.69235	1.90732	2.51704	2.4833	2.31542	2.97189	2.80847	2.79742
VIT_07s0031g02170	5.2555	5.42405	5.27443	4.95731	5.02044	4.8963	2.41023	2.32484	2.23524	2.20671	2.36125	1.97043	1.05154	1.03765	0.898221	1.01987	1.04868	0.894633	0.877387	0.924871	0.864729	0.872318	0.786714	0.899632
VIT_07s0031g02200	7.32853	7.3223	7.19876	6.94454	6.80871	7.12149	6.23527	6.18525	5.72118	5.71821	5.67751	5.70349	4.25881	4.34413	4.48208	4.77295	5.30041	4.6863	2.88428	3.08628	3.31132	3.27257	3.00547	3.51236
VIT_07s0031g02340	0.775376	0.531819	0.543176	1.47126	2.26915	1.78165	0.27346	0.174553	0.227913	0.275434	0.12621	0.155455	0.309731	0.366639	0.251399	0.261277	0.353828	0.371943	0.425977	0.531116	0.576864	0.641986	0.588318	0.537007
VIT_07s0031g02390	5.18511	5.2577	5.21451	5.53882	5.85651	5.67573	5.06586	5.303	5.47364	5.432	5.52655	5.17306	4.30161	4.06729	4.48222	4.06236	4.30613	4.17755	4.00181	4.00013	4.35508	3.34563	4.05497	3.86339
VIT_07s0031g02480	2.47397	2.45191	2.39491	2.16749	2.11054	1.84911	0.907307	0.928269	0.676205	0.77733	0.699212	0.788854	0.244318	0.175174	0.193755	0.125955	0.205616	0.0733969	0.0717187	0.100979	0.0974661	0.0568513	0.116055	0.0799278
VIT_07s0031g02560	3.5209	3.70569	3.75291	3.14866	3.27144	3.11008	2.6898	2.88876	2.64052	2.89073	2.75131	2.70698	2.39635	2.07077	2.42982	1.97503	2.56739	1.83382	1.18075	1.11519	1.2578	0.817807	1.01368	1.08319
VIT_07s0031g02700	0.969546	0.914715	0.974491	0.989781	0.969796	0.941898	0.252241	0.28605	0.293309	0.326258	0.398489	0.297182	0.484515	0.454917	0.321555	0.466362	0.506013	0.501997	0.43521	0.505307	0.424525	0.79051	0.566582	0.593158
VIT_07s0031g02720	2.61125	2.61959	2.7693	2.05862	2.28283	2.29199	1.7242	1.75891	1.64134	1.82784	1.82743	1.95515	1.17684	1.24026	1.12754	1.19824	1.0029	0.979598	1.11912	1.10439	1.14795	1.15343	1.03566	1.02038
VIT_07s0031g02740	0.663014	0.420205	0.129888	2.34897	1.6546	1.65377	0.569802	0.570467	0.38661	0.234232	0.2193	0.212759	0.109984	0.581076	0.546128	1.47643	1.62032	1.11812	0.433037	1.07532	0.791022	1.9691	1.44682	1.53083
VIT_07s0031g02910	0.295785	0.188345	0.16287	0.698432	0.608976	0.685035	0.319684	0.302617	0.211586	0.142874	0.198142	0.187796	0.213382	0.329678	0.293313	0.287993	0.266616	0.226261	0.292313	0.282946	0.216846	0.38757	0.303422	0.376825
VIT_07s0031g03000	5.51506	5.71289	5.45624	5.75667	6.2138	7.1685	4.80087	4.99761	4.77242	4.36411	4.56831	4.44962	3.57586	3.47553	3.66107	3.38094	3.88408	3.93236	3.68136	3.78389	3.85508	3.36643	3.51368	3.65073
VIT_07s0031g03070	0.492027	0.230275	0.124339	1.19223	1.00805	0.879923	0.132776	0.054661	0.126649	0.0883556	0.0824551	0.0271218	0	0.0830179	0	0.0601553	0.0186899	0.122074	0	0.0396123	0.056936	0.0813757	0.0391175	0.035727
VIT_07s0031g03210	3.1254	2.99412	2.97873	3.25831	2.96918	3.09825	2.84506	2.79219	2.68373	2.81185	2.74278	2.748	2.56692	2.4646	2.54844	2.63907	2.63014	2.52479	1.84343	1.75404	1.88414	1.53801	1.53582	1.60876
VIT_07s0095g00760	0.891801	1.05653	0.883553	1.59826	1.7314	1.5238	0.761096	0.718912	0.736552	0.443239	0.431782	0.51148	0.249211	0.22484	0.219459	0.216164	0.268066	0.157341	0.181317	0.181106	0.187124	0.283148	0.269543	0.236922
VIT_07s0104g00090	3.99486	3.88222	3.71249	3.73164	3.71149	3.91465	4.3603	4.39594	4.47957	4.40263	4.17318	4.48467	3.86005	3.61132	4.07242	3.65205	3.74975	3.48049	4.48463	4.13911	4.36043	3.45831	3.96662	3.93438
VIT_07s0104g00130	1.61399	1.51764	1.33352	1.18452	0.920601	1.11197	0.811722	0.707422	0.793747	0.489494	0.756764	0.67058	0.598676	0.649165	0.507709	0.562249	0.554942	0.635045	0.699495	0.627858	0.599246	0.649199	0.350131	0.496656
VIT_07s0104g00270	4.51847	4.20076	3.83144	4.70006	4.43258	4.56516	3.41231	3.15442	2.84485	2.19192	2.11233	1.77929	0.209736	0.861084	0.932787	1.12017	1.43209	1.1683	0.708299	0.732807	1.25525	1.30429	1.30886	0.950914
VIT_07s0104g00640	0.594204	0.273218	0.120538	1.65226	1.54065	1.40849	1.82823	1.37578	1.18851	1.16998	1.38943	0.874121	1.84357	2.10877	2.21167	2.22161	2.27429	2.23981	2.05871	2.03222	2.2133	2.28022	2.06803	2.06069
VIT_07s0104g00650	0.196966	0.0413393	0.154959	1.64169	1.39787	0.86815	0.486216	0.314096	0.187399	0.145464	0.199369	0	0.192849	0.431056	0.68638	0.237314	0.409829	0.332911	0.189604	0.470678	0.345351	0.449432	0.817012	0.28819
VIT_07s0104g00660	2.65556	2.36547	2.34737	2.54424	2.46437	2.01823	1.92544	1.99132	2.27252	2.32245	1.9975	2.10397	1.54109	1.53404	1.75306	1.68508	1.77973	1.96037	2.32815	2.46925	2.35333	2.55212	2.82595	2.649
VIT_07s0104g00760	1.64975	1.7967	1.82773	1.47337	1.42466	1.47007	1.58037	1.58294	1.60682	1.51571	1.64938	1.78487	1.80041	1.8309	1.69115	1.61416	1.73872	1.6037	1.93599	1.982	2.01467	1.8872	1.93	2.02879
VIT_07s0104g00790	2.18192	2.08464	2.22018	2.50592	2.80575	2.70577	1.60353	1.76051	1.56638	1.58169	1.65108	1.57777	1.06898	0.747062	1.04082	1.07404	1.3007	0.91661	0.693453	0.784637	0.788599	0.915401	0.879254	0.804565
VIT_07s0104g00850	3.36717	2.95623	2.82135	3.13571	2.95343	2.95688	1.99187	2.19701	2.45588	1.66035	2.15039	2.16625	2.12839	1.83224	2.05621	2.21063	2.05779	2.37146	1.62932	1.9954	1.75658	2.28034	2.61878	2.26363
VIT_07s0104g00960	0.42564	0.173587	0.221877	0.462672	0.832319	0.506797	0.420414	0.279736	0.346149	0.697921	0.445871	0.506525	1.49432	1.4209	1.39182	1.65517	1.28986	1.36545	1.81663	2.42505	2.11138	2.75147	2.60328	2.97345
VIT_07s0104g01250	5.36586	5.23609	5.16934	5.34355	5.31109	5.24406	5.99891	5.93954	5.72519	5.58958	5.52557	5.5396	5.29153	5.30593	5.22276	5.31327	5.24507	5.35478	5.7281	5.61209	5.60512	5.32168	5.48351	5.57186
VIT_07s0104g01260	0.325692	0.225731	0.237961	0.314133	0.28123	0.252361	0.479471	0.912811	1.18758	0.662473	0.785482	0.955497	0.764163	0.573951	0.990268	1.07535	1.03567	1.06526	1.15164	1.30179	1.03734	1.49844	1.73246	1.54821
VIT_07s0104g01280	1.71846	1.6225	1.6194	1.54659	1.61694	1.69161	2.3051	2.39644	2.58668	2.78121	2.81861	2.80704	3.04844	2.8389	3.08872	3.09838	2.96838	3.03788	2.937	2.85404	2.94089	2.57649	2.86713	2.71601
VIT_07s0104g01340	0.0240259	0.0473564	0	0	0.0311499	0.0294124	0.0100216	0	0.037788	0	0.0403367	0	0.348948	0.728328	0.398242	1.27276	2.53347	1.54371	1.20789	1.78056	2.19235	2.24314	6.08484	5.22097
VIT_07s0104g01390	1.90453	1.27858	1.2325	3.11239	4.20104	3.26221	2.59609	2.96501	2.24362	0.689086	1.04901	0.756922	0.0959704	0.100002	0.310034	0.141681	1.15862	0.401623	0	0	0.257149	0.144663	0	0
VIT_07s0104g01400	0.226979	0.094525	0.136258	0.766234	0.572589	0.322811	0.375225	0.481935	0.34399	0.0864855	0.0807063	0.152353	0	0	0	0.0588699	0	0	0	0.268109	0.109364	0	0.111909	0
VIT_07s0104g01420	1.92752	1.49498	1.21455	2.6902	2.86325	1.89631	0.802082	0.662463	0.244445	0.436195	0.0918759	0.466628	0.251414	0.092501	0.102623	0.0670871	0.336151	0.135813	0.684911	0.189088	0.443619	0.83061	0.591668	0.324548
VIT_07s0104g01440	1.89553	1.86519	2.02999	1.41516	1.37992	1.53531	0	0	0	0	0	0	0	0	0	0	0.010815	0	0	0.0229917	0	0.0120271	0.0227029	0.0207249
VIT_07s0104g01710	3.864	4.12262	3.85303	3.27972	3.68257	3.49648	1.73597	2.38961	2.84982	2.15654	2.19256	2.542	1.36816	1.2283	1.76869	1.03361	1.98048	1.64186	0.87611	1.11859	1.02053	0.947222	1.11399	1.06928
VIT_07s0104g01730	8.51744	8.70351	8.53252	7.95943	8.27563	8.01048	6.10729	6.83573	7.17924	6.85234	6.69884	7.00751	5.37829	5.27838	5.88592	5.08945	5.96253	5.51642	4.52083	5.03631	4.74984	4.81261	5.00154	4.93738
VIT_07s0129g00030	1.39526	1.33011	1.47805	2.66966	3.1724	2.94381	0.843541	0.891033	0.417996	0.25432	0.442605	0.300642	0.0810013	0.346172	0.38065	0.796126	0.952533	0.579277	0.226687	0.375606	0.113581	1.10516	0.685458	0.636767
VIT_07s0129g00110	2.27769	2.3222	2.08351	2.5657	2.99611	2.42501	3.52233	3.64798	3.64495	3.43854	3.51256	3.45123	2.98101	2.86003	3.18145	3.05889	3.10483	3.13224	2.66096	2.81459	2.7601	2.75228	2.89477	2.71328
VIT_07s0129g00180	4.53669	4.54871	4.24376	4.76349	5.10009	4.71999	5.58851	5.61698	5.62117	5.55503	5.57887	5.49732	4.84328	4.82349	5.05343	5.02628	5.13454	5.02663	4.53443	4.69216	4.65895	4.61395	4.78775	4.67586
VIT_07s0129g00240	3.98815	3.64209	3.89051	4.74723	4.86784	4.49817	2.92627	3.50071	3.58905	3.67442	3.08913	3.12661	0.224714	0.0620782	0.197689	0.130692	0.36779	0.372902	0.128431	0.086774	0.162887	0.0903264	0.243211	0.188518
VIT_07s0129g00370	0.926026	1.11677	1.40328	0.496385	0.639987	0.574558	0.307714	0.308106	0.255754	0.052535	0.0963632	0.181063	0.115469	0	0	0.0874675	0.215101	0.0905962	0	0	0.033704	0	0.0345094	0.031514
VIT_07s0129g00490	6.72525	6.41417	6.32879	7.15863	7.23523	7.23086	5.9786	5.99649	5.56974	5.41879	5.74569	5.8189	6.35307	6.44455	6.44149	6.63558	6.41295	6.28142	5.97281	6.46757	6.34121	6.43391	6.10066	6.22137
VIT_07s0129g00510	0.2181	0.0906635	0.144592	0.253137	0.343329	0.214287	0.420851	0.28343	0.118986	0.135702	0.243306	0.169241	0.0253526	0.127628	0.086498	0.230048	0.212661	0.168769	0.177057	0.25776	0.104918	0.700652	0.285576	0.484784
VIT_07s0129g00520	2.1909	2.48963	2.36879	2.48405	2.87642	2.77152	3.93842	3.98393	4.14982	3.02191	3.4342	3.33622	2.834	2.98149	3.03454	3.19723	3.1341	3.45386	3.03067	3.16786	3.29531	3.03917	3.47872	3.26379
VIT_07s0129g00530	5.84514	5.98159	5.87188	5.66894	5.50858	5.22927	4.28203	4.56875	4.74033	4.69646	4.65448	4.59668	4.8137	4.92235	5.20969	4.60164	4.91272	4.68185	4.60453	4.09643	4.50506	3.5673	3.84809	4.14827
VIT_07s0129g00560	3.97763	3.43079	3.50182	4.26507	4.40215	3.94696	3.17545	3.22145	2.84331	3.10044	3.02537	2.29244	1.591	1.10483	0.947752	1.65567	1.36565	1.37116	1.77247	2.04378	1.22001	2.20616	2.0013	1.53593
VIT_07s0129g00630	4.30606	4.10054	4.0379	4.272	4.21807	4.18734	5.06728	4.80594	4.81064	4.94898	4.53867	4.73939	4.1591	4.12489	4.39867	4.00799	4.48176	3.93191	4.13567	3.82971	3.9647	3.04284	3.62224	3.49057
VIT_07s0129g00730	3.67757	3.26768	3.28192	3.51451	3.60836	3.39913	1.46819	1.46635	1.05587	0.902352	0.913016	0.853736	0.13051	0.0352008	0	0	0.0463147	0	0	0.0493863	0	0	0	0.0224506
VIT_07s0129g00880	0.144609	0.0656504	0.079637	0.311417	0.278771	0.229482	0.0751755	0	0	0.117634	0.0559712	0.0805685	0.027279	0.0284535	0	0	0	0	0	0	0	0	0	0
VIT_07s0129g00890	1.50937	1.40385	1.72359	1.41273	1.40133	1.80666	1.74925	1.61104	1.22068	1.14169	0.921599	1.0921	0.413499	0.244542	0.41597	0.136961	0.573335	0.567436	0.176809	0.155674	0.393787	0.139848	0.292781	0.304017
VIT_07s0129g00920	1.71075	1.61734	1.88145	1.72676	1.68941	1.74899	1.62382	1.46467	1.26505	0.984668	0.812022	0.894637	0.273053	0.254914	0.232452	0.165507	0.73992	0.509094	0.318751	0.237346	0.355135	0.246559	0.480424	0.39447
VIT_07s0129g00930	6.27166	6.32376	6.44895	6.85258	7.28536	7.34587	6.68882	6.70083	6.087	5.72188	5.373	5.67075	3.58984	3.51427	4.21012	3.37845	5.14682	4.30472	3.62572	3.79842	3.6762	2.92647	4.59542	4.02257
VIT_07s0129g00970	1.52103	1.02054	1.20805	1.9431	1.7013	1.75328	1.32434	1.00092	0.835691	0.804883	0.584445	0.650553	0.331385	0.323641	0.189032	0.563421	0.734949	0.416549	0.172221	0.139218	0.272065	0.260598	0.232716	0.170523
VIT_07s0129g01090	1.1011	0.883798	0.790064	2.86405	2.68782	2.61272	1.72041	1.90588	1.1474	0.374735	0.186642	0.247507	0	0.152203	0	0.286822	0.68367	0.320544	0.0825687	0.0280169	0.130299	0.268288	0.255336	0.256148
VIT_07s0129g01100	2.0873	2.49912	2.36973	1.38604	1.73116	1.52161	0.325738	0.139424	0.254445	0.288385	0.52396	0.405035	0.103768	0.175937	0.157719	0.200594	0.118565	0.183127	0.126373	0.101847	0.145054	0.131319	0.076101	0.135961
VIT_07s0130g00220	0.0594398	0.0590648	0.0291019	0.410926	0.467463	0.389043	0.0372963	0	0	0	0	0	0	0	0	0.036615	0	0	0	0	0	0	0.0354679	0
VIT_07s0141g00090	1.89184	2.03305	1.92796	2.09137	2.72504	2.30477	4.6302	3.93044	4.40818	3.71549	3.6504	3.91244	4.5924	4.54806	5.14201	4.16973	4.32859	4.32676	6.31816	5.81672	5.83247	5.08885	5.43183	5.33584
VIT_07s0141g00290	2.36492	1.67795	1.72042	3.12057	2.85972	3.09574	2.8724	3.03183	2.69504	2.98259	2.94674	2.77092	3.39066	3.39045	3.81952	3.57189	3.58358	3.18508	2.55151	2.54676	2.39847	2.35257	2.04196	2.1356
VIT_07s0141g00620	1.75618	1.95077	2.05142	1.65212	2.01989	1.83707	2.02642	2.12189	2.10462	2.62382	2.4443	2.41405	2.17673	2.25297	2.45089	2.2866	2.05577	2.23659	2.72708	2.52556	2.54019	2.248	2.5319	2.53919
VIT_07s0141g00720	0.307663	0.382554	0.135804	0.414201	0.388407	0.222301	0.293403	0.358743	0.342921	0.167524	0.363646	0.151848	0.472302	0.230464	0.402085	0.583084	0.848594	0.792112	0.217869	0.267255	0.350125	0.593655	1.11466	0.853235
VIT_07s0141g00890	1.4121	1.33404	1.36627	1.89202	1.76214	1.79782	1.59198	2.0215	2.37723	2.0868	1.91739	1.74083	1.08039	0.957194	2.47588	1.27103	1.63373	1.7276	0.476044	0.629116	0.574647	0.687415	1.74482	1.38829
VIT_07s0141g00920	3.71584	3.65725	3.77397	4.19659	4.64338	4.39665	4.26823	4.66638	4.79581	5.45698	5.3881	5.00051	3.68261	3.58598	3.78088	3.19627	3.57118	3.40923	3.48921	3.72677	3.54411	3.57366	3.79698	3.64257
VIT_07s0151g00260	1.50881	1.63512	1.50081	1.75418	1.68119	1.53343	1.67521	2.18207	2.39818	1.58122	1.92902	1.78846	1.86213	2.1579	2.40121	2.54766	2.52169	2.52951	2.62798	2.67239	2.48647	2.93781	3.02866	2.93622
VIT_07s0151g00290	0.498764	0.366984	0.35007	0.874001	0.733871	0.843644	1.00608	0.87564	0.903231	0.769543	0.831364	0.874817	1.33197	1.37697	1.52119	1.44478	1.22449	1.2543	1.34231	1.19598	1.22536	1.3145	1.12988	1.36386
VIT_07s0151g00310	1.41887	1.2449	1.11635	1.11341	1.01039	0.953088	0.924598	0.853996	0.741193	0.461895	0.473039	0.601519	0.382742	0.364614	0.382633	0.25833	0.3806	0.350238	0.464555	0.447663	0.511871	0.463826	0.442782	0.617001
VIT_07s0151g00340	1.25242	0.936568	0.702562	2.21532	2.62991	1.96325	2.61496	2.83149	2.68373	1.18678	1.77437	1.5098	0.0239616	0.0249946	0.244696	0.0180107	0.0247622	0	0.00887063	0.0176653	0.0993091	0.00923267	0.00874786	0
VIT_07s0151g00760	0.150655	0.177901	0.0894855	0.202787	0.228576	0.518042	0.359838	0.242475	0.955572	0.969307	0.948044	0.55357	0.654385	1.3838	0.772709	1.52782	0.820752	1.17345	2.34914	2.55625	2.41266	3.71765	3.28215	3.6928
VIT_07s0151g00800	4.99382	4.86612	4.86519	5.09691	5.22749	5.24539	6.43938	6.06872	5.82078	5.22962	4.93447	5.58194	5.28424	5.60414	5.40161	5.59408	5.19352	5.74642	5.905	5.90429	5.84252	6.0923	5.8644	5.92282
VIT_07s0151g00850	2.72479	2.74227	2.8026	2.52275	2.98377	2.70317	3.99098	3.66927	3.72346	3.52251	3.08564	3.34615	2.89952	2.81629	3.13508	3.0131	2.68023	2.95894	2.52589	2.5679	2.42727	2.5739	2.32133	2.54115
VIT_07s0151g01060	0.994612	0.941823	1.20379	0.857087	0.922627	0.922504	2.04465	1.89304	2.11057	2.14421	2.0654	1.9962	2.14024	2.00454	2.23137	1.68514	1.82466	1.88461	2.4999	2.24974	2.38873	1.8368	2.07496	1.94547
VIT_07s0191g00010	0.123671	0.0127728	0.0491966	0.243762	0.260342	0.273305	0.026554	0.103545	0.0599563	0.0232228	0.0639674	0.0209501	0	0	0.0242397	0.0156967	0.0428561	0.0482777	0	0.0306283	0.0295376	0	0	0.013874
VIT_07s0191g00080	2.26482	2.35429	2.38214	2.21475	2.30811	2.39944	4.11795	3.92086	3.83328	4.09152	3.87236	3.92344	3.96535	3.96703	3.94835	3.84612	3.74852	3.77125	4.08684	3.91686	4.11309	3.6701	3.6883	3.77095
VIT_07s0191g00180	7.9001	7.74249	7.65234	7.60753	7.62436	7.69577	6.75072	6.96918	7.07136	7.14304	7.02005	7.07052	5.97472	5.79278	6.17724	5.89089	6.18538	5.91553	6.05439	5.94481	5.95971	5.60928	5.73507	5.73539
VIT_07s0191g00220	3.25236	2.93615	2.88276	3.19235	2.84647	2.71762	3.60415	3.38095	3.04261	3.37333	3.37774	3.68595	4.20585	4.2997	4.35457	3.91938	4.09168	3.86753	4.32143	4.36657	4.36565	3.90145	3.98241	4.06961
VIT_07s0191g00250	0.276613	0.287055	0.29619	0.255354	0.213503	0.288757	1.00436	0.791741	0.636798	0.422138	0.39677	0.628498	0.732039	1.10273	0.903942	1.04435	1.15621	1.22605	1.45565	1.48852	1.42117	1.86237	1.63875	1.60003
VIT_07s0197g00060	3.14102	2.37627	2.47594	3.70931	3.45489	3.24943	2.58447	2.52469	2.18405	2.1558	1.88675	1.90647	1.11426	0.737534	1.04362	1.17034	1.16571	0.970321	3.05327	2.76123	2.80589	2.61194	3.09557	3.02821
VIT_07s0197g00240	2.66066	2.34976	2.77556	3.06572	3.38583	2.88304	2.79059	2.90379	3.00774	3.19156	3.40625	2.88718	2.29151	2.3592	2.34668	1.99236	1.98963	2.06249	2.51295	2.48544	2.98388	2.19421	2.80121	2.6117
VIT_07s0255g00030	0.228585	0.268669	0.180248	0.605241	0.39221	1.05235	0.484485	0.485067	0.792914	0.424806	0.334444	0.418673	0.116266	0.121114	0.0461433	0.274817	0.182629	0.177026	0.0865309	0.26998	0.0834059	0.060596	0.112733	0
VIT_07s0255g00060	0.752636	0.70503	0.717179	0.740474	0.777995	0.836887	0.686327	0.495183	0.636445	0.526464	0.530385	0.688863	0.827918	0.891198	0.718137	0.745244	0.804309	0.861287	0.868677	0.948681	0.869061	1.1845	1.06076	1.07788
VIT_08s0007g00020	0.286994	0.316673	0.289194	0.841421	0.942916	0.899116	0.630555	0.675798	0.368532	0.102042	0.155439	0.102198	0.111712	0.106178	0.194785	0.143145	0.20328	0.268953	0.1265	0.168428	0.149256	0.203525	0.131834	0.183687
VIT_08s0007g00120	6.22624	5.96956	5.83937	6.2427	5.74711	5.79364	6.00245	6.12114	5.8158	5.53151	5.58945	5.40419	3.9922	3.83427	4.19955	3.86908	4.51002	4.17588	3.43344	3.28993	3.37998	2.79154	3.54358	3.03153
VIT_08s0007g00130	6.55595	5.99015	5.4323	6.53203	6.13354	5.94602	6.99522	6.98472	7.04477	6.96744	6.64647	6.8434	4.98793	4.53743	5.92843	4.47029	5.66213	4.9962	5.38131	5.27167	5.46784	4.31144	5.19464	4.68316
VIT_08s0007g00150	6.05579	5.54919	5.04649	6.12998	5.95669	5.94171	3.87662	3.71879	3.75547	3.29631	3.47488	3.36554	1.44699	1.33341	1.4945	1.57672	1.58863	1.48765	1.67151	1.79101	1.38232	1.3156	1.31557	1.58581
VIT_08s0007g00180	0.709491	0.48439	0.503241	1.83475	1.8782	1.8141	3.00239	2.5854	2.18712	2.22652	1.84848	2.51735	2.38174	2.80914	2.46101	3.04533	2.85258	3.01746	2.84177	2.94232	2.65113	3.43006	3.01074	3.08688
VIT_08s0007g00270	2.97463	2.74334	2.9173	2.22907	2.21655	2.27045	0.63933	0.524804	0.38214	0.430736	0.165438	0.349841	0.392533	0.451097	0.184257	0.197356	0.313159	0.314068	0.0807637	0.157061	0.151697	0.238549	0.155175	0.332256
VIT_08s0007g00310	3.42384	3.66595	3.52273	3.62264	4.31543	4.10744	3.63253	3.5989	4.10363	3.98207	4.02508	3.96368	2.99445	2.66564	2.95526	2.51575	3.0442	2.61031	1.20614	1.47125	1.8394	0.931413	1.87261	1.6114
VIT_08s0007g00380	3.01783	3.06259	3.03815	2.76954	2.74182	2.62515	2.3921	2.3076	2.23975	2.22455	2.40364	2.43365	2.76881	2.75482	2.69171	2.63289	2.67507	2.7281	2.69378	2.71493	2.75657	2.65464	2.66644	2.68325
VIT_08s0007g00510	4.84456	4.67874	4.72266	5.06595	5.26163	5.22223	5.27255	5.2414	5.28169	5.38853	5.34466	5.15199	4.56825	4.43695	4.49235	4.60657	4.61843	4.41077	4.5245	4.52137	4.66491	4.26808	4.39361	4.4885
VIT_08s0007g00530	5.50406	5.73395	5.64876	5.4599	5.5918	5.28048	6.16991	6.42378	6.32699	6.32728	6.27243	6.346	5.84891	5.60637	6.02674	5.47854	6.06803	5.49936	5.24363	5.02526	5.25996	4.45381	4.96975	4.86177
VIT_08s0007g00540	5.48408	4.80653	4.91509	5.87092	5.73713	5.79112	6.92195	6.48681	6.05025	5.5007	5.56023	5.62691	6.29707	6.56298	6.42405	6.78353	6.94013	6.83101	6.93504	7.10599	6.89086	7.29481	7.07485	7.14899
VIT_08s0007g00760	0.639587	0.636257	0.623436	1.959	1.95079	1.74242	0.32611	0.287896	0.11632	0.132679	0	0.0613145	0	0.18334	0	0	0.162627	0.0477732	0	0	0	0.179833	0.0446601	0.119082
VIT_08s0007g00810	0.485195	0.191383	0.0964902	0.627915	0.493911	0.592475	1.37202	1.52379	1.22111	0.910815	0.785098	0.552549	0.246247	0.10142	0.148107	0.166273	0.329433	0.172057	0.269779	0.329652	0.136178	0.0752046	0.225242	0.127617
VIT_08s0007g00830	0.426261	0.383984	0.25135	0.989789	0.807311	0.93997	2.38531	1.87737	2.0234	1.57576	1.8107	1.72565	1.95628	2.00211	2.03245	2.39133	2.35667	2.26661	1.91454	2.07816	2.05287	2.29599	2.53833	2.4224
VIT_08s0007g00970	3.06968	3.15965	2.86783	3.02619	2.80347	2.88005	3.02625	2.93264	3.08942	3.47497	3.38795	3.27837	4.28539	4.23829	4.3132	4.23373	3.94439	4.14337	4.33261	4.41485	4.37723	4.4207	4.37858	4.52015
VIT_08s0007g01070	1.5129	1.33478	1.71855	1.86758	2.73441	2.40386	0.757867	1.19508	0.990247	0.919676	0.684234	0.851029	0.0863041	0.0899421	0.147216	0.0329762	0.173062	0.0341789	0.064062	0.154936	0.0617311	0.0336972	0.181833	0.0291671
VIT_08s0007g01090	0.56036	0.261302	0.154393	1.12056	0.663964	0.565604	0.128722	0.304945	0.243953	0.0429155	0.207462	0.0764691	0	0	0	0	0.013427	0	0	0.0143284	0	0	0	0.0383941
VIT_08s0007g01130	0	0	0.786329	0	0	0	7.35201	6.57764	6.50512	5.82263	5.41527	5.98502	3.84858	4.91883	4.27846	4.87473	5.24616	5.21023	3.66324	2.67335	3.71145	2.72383	3.30036	3.04743
VIT_08s0007g01270	0	0	0	0.0178008	0	0.0441786	0.34297	0.396346	0.189333	0.0961933	0.0604735	0.0585726	0.0584028	0	0	0.065548	0.0798924	0.0898556	0.0217838	0.021757	0	0	0.0214836	0.0196112
VIT_08s0007g01290	3.55966	3.4783	3.50019	3.36297	3.47011	3.59818	3.48674	3.41393	3.42623	3.61669	3.72807	3.60731	3.74883	3.6104	3.66868	3.58479	3.50702	3.48362	3.13072	2.97356	3.05355	2.58309	2.78095	2.78964
VIT_08s0007g01310	3.82066	3.42845	2.75316	3.93718	3.97811	3.64773	1.08371	1.08478	0.965956	0.825403	1.05553	0.989787	0.366376	0.380377	0.264873	0.120013	0.3992	0.292622	0.117929	0.173263	0.219116	0.573033	0.846343	0.427395
VIT_08s0007g01320	2.70278	2.4507	2.0066	2.95613	3.22627	2.73838	0.541534	0.537304	0.588319	0.227921	0.42083	0.300313	0.0809057	0.0843227	0.0935788	0.0611083	0.0925465	0.256297	0.0986993	0.190855	0.149365	0.160831	0.371016	0.236772
VIT_08s0007g01430	4.73288	4.67237	4.72924	5.24686	5.02875	5.12777	6.59579	6.37351	6.50687	6.50215	6.72646	6.35565	7.06243	6.78917	7.3231	7.32699	7.52529	7.24348	7.37193	7.58435	7.38097	7.25446	7.49177	7.42116
VIT_08s0007g01490	1.987	2.04949	2.00978	1.6448	1.5801	1.60997	1.06094	0.961414	0.719913	1.47258	1.44006	1.22548	0.968841	0.749373	0.68403	0.798924	0.686798	0.634841	0.214424	0.214178	0.0863952	0.108144	0.116731	0.106858
VIT_08s0007g01560	5.2003	5.48987	5.32584	5.79555	6.4409	6.04415	5.23309	6.25641	6.7904	6.36706	5.96889	5.93333	3.82824	3.08362	4.78992	3.97929	4.39667	4.0741	3.24061	3.44104	3.13754	2.66454	3.43168	2.86627
VIT_08s0007g01650	2.12757	2.4149	2.22839	2.44429	3.29559	2.72882	2.31281	2.4628	2.59078	2.58252	2.82553	2.3954	2.58352	2.3347	2.12526	2.60592	2.07688	2.15362	3.13979	3.5452	3.56833	3.69842	3.6412	3.8414
VIT_08s0007g01850	0.480479	0.312245	0.412916	0.827079	1.13439	1.06393	0.138752	0.187775	0.0841381	0.03922	0.0722147	0.0699536	0.0177566	0.107735	0.0609641	0.0908865	0.173784	0.132669	0.0260811	0.0767775	0.121443	0.143317	0.124257	0.135487
VIT_08s0007g01930	4.13289	3.39244	2.97908	4.10707	4.29964	3.93212	1.42814	1.27615	1.71599	0.618808	1.1425	0.898378	0.751947	0.338423	2.08332	0.383019	0.394266	0.596788	0.103857	0.103733	0.671666	0.107954	0.0521419	0.116277
VIT_08s0007g02000	1.93464	2.31062	2.14367	1.23758	1.70882	1.56504	1.74357	2.00939	2.2735	1.69806	1.89436	1.70761	2.21142	2.05578	2.18984	1.90847	1.96555	1.64074	1.35624	1.4678	1.26426	1.21083	0.887405	1.04917
VIT_08s0007g02030	3.86017	4.13387	4.00254	4.28741	4.71749	4.89403	2.88566	2.85614	2.64087	2.47464	2.48487	2.33294	0.808405	0.912215	1.13759	1.39931	1.70711	1.1587	0.371794	0.409405	0.684991	0.588799	0.682877	0.560168
VIT_08s0007g02040	0.669005	0.651639	0.516603	0.914906	0.997007	0.801071	0.251964	0.189208	0.240778	0.133878	0.175516	0.121219	0.0530481	0.0371086	0.139513	0.0530548	0.0246139	0.0277498	0.0132057	0	0.0253229	0.0273579	0.0130232	0
VIT_08s0007g02110	1.37774	0.641855	0.651761	2.04801	1.4168	1.17541	0.00506977	0.0202014	0.0192072	0	0.0205116	0	0	0	0	0	0	0	0	0	0	0	0	0.0196791
VIT_08s0007g02240	6.60823	6.39705	6.18732	6.54791	6.59686	6.41323	6.08807	5.8861	5.59397	3.80346	4.6813	4.2478	2.10351	1.11433	1.81146	2.08707	3.8706	2.74076	0.6794	0.828327	1.22291	0.568951	1.66096	0.944577
VIT_08s0007g02280	0.900754	1.34503	1.44314	0.814887	1.03198	0.97956	0.743748	0.608907	0.854088	1.04394	1.13257	0.933761	0.201258	0.18483	0.134654	0.144401	0.0988569	0.101342	0	0.00989558	0.00954075	0.0205508	0.00977072	0.0526875
VIT_08s0007g02290	4.06574	4.0351	3.96462	3.50149	3.52055	3.45303	3.5535	3.34648	3.31421	3.73485	3.70292	3.70722	3.55988	3.32224	3.3564	3.42484	3.63542	3.48112	3.04966	3.21674	3.22928	2.94131	2.93123	2.93977
VIT_08s0007g02350	9.88593	9.94478	10.056	9.80015	10.0527	10.046	9.50211	9.35579	9.53084	10.2607	9.97106	9.78096	9.05622	9.12692	9.18617	9.3641	8.99819	9.12104	9.29285	9.30621	9.24023	9.21849	9.18088	9.22708
VIT_08s0007g02360	6.12654	6.01662	6.23619	6.76065	6.83779	6.77909	5.92299	6.27002	6.9517	6.79142	6.95567	5.97507	5.99085	5.7121	6.57426	6.72775	6.13462	6.30134	6.57415	6.99095	6.39923	6.60242	7.5606	6.97398
VIT_08s0007g02370	2.66415	2.5254	2.67489	3.13562	3.51197	3.61739	2.7118	3.304	3.11336	3.06761	3.15359	2.70744	1.96885	1.54515	2.26389	2.11429	2.07506	1.84027	1.81145	1.92741	1.35508	1.94612	2.07866	2.28162
VIT_08s0007g02380	1.06272	0.869308	0.775619	2.27263	2.43784	2.51952	1.63486	1.39718	0.984999	0.419049	0.360639	0.671902	0.157559	0.476488	0.34271	0.857186	1.26997	1.01504	0.200054	0.444435	0.256238	0.905882	0.828054	0.795708
VIT_08s0007g02440	1.93012	2.06927	1.94879	3.73629	4.31043	3.72325	0.243004	0.466888	0.152835	0.0896363	0.16272	0.0810434	0.157333	0	0	0	0.0283585	0.0319663	0	0.0302517	0	0	0	0.0272759
VIT_08s0007g02520	4.10136	3.78889	3.7553	4.24645	4.32032	4.37746	3.59531	4.05271	4.07223	4.15575	4.08312	3.98048	3.25746	3.1748	3.52544	3.34294	3.4704	3.07362	2.64825	2.665	2.67371	2.30667	2.43527	2.66685
VIT_08s0007g02570	4.33327	4.49714	4.42381	4.68926	5.17396	4.79276	5.75912	5.48375	5.22984	5.44361	5.26625	5.04731	5.49122	5.64136	5.71839	5.64828	5.38437	5.69682	5.77975	5.90871	5.91212	5.88877	5.89818	5.946
VIT_08s0007g02700	3.3324	4.02597	3.29143	2.78942	2.60195	2.58813	3.6249	3.37442	3.26495	2.31787	2.32935	2.43368	2.0278	1.17862	2.09851	1.99636	2.75958	1.06958	0.103431	0.375105	0.363173	0.345726	0.150482	0.181069
VIT_08s0007g02790	2.10436	2.07821	1.96677	1.96086	1.85831	1.88173	2.60369	2.4409	2.15288	2.58273	2.21901	2.43824	1.90346	1.67959	1.72946	1.96426	1.98385	1.84439	1.24592	1.22716	1.01656	0.75169	0.825041	0.980583
VIT_08s0007g02810	2.3979	2.31768	2.62805	2.27344	2.65175	2.35513	0.626365	0.627083	1.02498	0.649764	0.75794	0.832195	1.73736	2.11785	2.22266	2.42464	2.24431	1.86611	1.44321	1.60606	1.43437	1.96885	1.95986	1.85674
VIT_08s0007g02860	3.2187	3.3726	3.41517	3.38037	3.5226	3.39119	4.19656	4.07218	3.77142	3.3129	3.38547	3.38491	3.23282	3.46324	3.21299	3.26361	3.21588	3.62159	3.91337	4.09714	4.07749	4.11473	4.08418	4.14937
VIT_08s0007g02920	2.62406	2.93073	2.84537	2.12223	2.43475	2.23295	0.803972	1.21126	1.42163	0.863614	0.966503	1.13786	1.14757	1.31013	1.47288	1.07386	1.25294	1.16742	1.37124	1.27644	1.31543	1.1468	1.12235	1.5133
VIT_08s0007g02950	2.00552	1.73711	1.76502	2.71461	2.39208	2.19581	1.58623	1.33941	1.20425	1.619	1.3828	1.78157	0.696554	0.404693	0.623658	0.661671	0.61788	0.487754	1.07361	1.01951	1.3028	0.708796	0.80841	0.693158
VIT_08s0007g03140	0.135184	0.072683	0.188995	0.198036	0.428116	0.261157	0.348728	0.343715	0.307345	0.428374	0.699918	0.520448	1.25344	1.31811	1.2697	1.15633	1.22043	1.12369	0.895245	0.828425	0.916903	0.59697	0.673519	0.637126
VIT_08s0007g03160	2.1794	2.29615	2.30914	2.08389	2.41273	2.02696	1.9789	2.13869	2.05643	2.09711	2.16654	2.14666	1.88197	1.91241	1.97414	1.64676	1.75188	1.65836	2.03219	1.87938	1.97214	1.57628	1.7596	1.77366
VIT_08s0007g03260	1.7915	1.30846	1.55345	4.15262	3.46223	3.35457	2.94303	2.454	1.64557	1.37851	0.477286	0.382541	0	0.306759	0.121584	0.699975	0.993474	0.913022	0.586593	0.918998	1.01419	0.606194	0.730873	0.434055
VIT_08s0007g03370	3.35186	3.54608	3.53737	3.26199	2.61735	2.53747	2.35467	2.67837	2.1333	2.66518	2.77064	2.3047	3.58772	3.78784	3.25681	3.6488	3.38909	3.51077	4.19557	3.82034	4.11525	3.50257	3.4682	4.02307
VIT_08s0007g03480	2.82835	2.29098	2.32082	2.60864	2.12816	1.91441	1.76615	1.67949	1.94891	2.53719	2.11772	2.38099	1.6595	1.75697	1.35303	0.882814	0.828122	1.21692	2.87548	2.70605	2.91758	2.1839	2.58824	2.26545
VIT_08s0007g03530	7.4713	7.30197	7.31037	7.75912	8.10443	7.93468	8.07601	8.29519	7.99009	8.06394	8.13924	7.77042	7.38676	7.31681	7.52957	7.23186	7.37788	7.28625	6.72266	6.81462	7.05807	6.50195	6.87073	6.8533
VIT_08s0007g03670	3.00882	3.02572	3.20009	2.92975	2.94487	2.9695	2.34809	2.23424	2.03113	2.07214	1.90558	1.87125	1.07964	0.864671	1.08741	0.959163	1.13273	0.863141	0.192361	0.258068	0.207265	0.484415	0.296968	0.494658
VIT_08s0007g03690	2.20302	1.93802	2.04995	2.17411	1.87644	1.94599	3.88591	3.49352	3.25465	2.43437	2.56304	2.56594	2.0042	2.19017	2.49656	2.10925	2.6734	2.15668	1.65176	1.71262	1.88802	1.56742	1.73869	1.77322
VIT_08s0007g03780	1.83323	1.55667	1.81872	1.8262	2.46903	2.1879	0.235528	0.312459	0.247012	0.220081	0.386207	0.236663	0.236017	0.107389	0.250094	0.0159399	0.0577317	0.0328626	0.0766213	0.0913594	0.171262	0.0640868	0.0902382	0.135057
VIT_08s0007g03790	0.241954	0.539575	0.288236	1.2813	0.872338	0.788965	0.0270809	0.29596	0	0.220975	0.107118	0	0.200081	0	0	0	0	0	0	0	0.0741604	0	0	0.0694042
VIT_08s0007g03860	1.34173	1.2525	0.873122	2.43813	2.18034	1.96455	0.182633	0.148108	0.244846	0.130021	0.0620041	0.351957	0.0598821	0.0315528	0.135501	0.067204	0.178142	0.157522	0.0223427	0	0.0636158	0.0232502	0.0220349	0.0978813
VIT_08s0007g03920	2.26876	2.40746	2.25231	2.27159	2.18799	2.15451	2.01862	1.95048	1.78354	1.52926	1.49971	1.75013	1.24908	1.24507	1.3496	1.1697	1.4766	1.26224	1.26754	1.26433	1.26326	1.22954	1.41444	1.31437
VIT_08s0007g03990	4.57316	4.8593	4.54653	3.98936	3.89453	3.95035	3.77075	3.90391	3.99403	3.9599	3.93318	3.76073	2.56493	2.16893	2.67113	2.11609	3.03826	2.00858	1.99731	1.80629	1.76546	1.25424	1.56401	1.6676
VIT_08s0007g04020	1.81288	1.62628	1.57612	2.29734	2.06857	2.16694	1.59949	1.92461	2.14312	1.86671	1.94874	1.91789	2.65076	2.51173	2.83003	2.7746	2.79681	2.59539	2.28294	2.20965	2.3035	2.47605	2.50419	2.30955
VIT_08s0007g04100	0.0574626	0.0887415	0.109349	0.0680821	0.0845511	0.122997	0.277438	0.300585	0.355915	0.372593	0.594221	0.377215	0.45798	0.485151	0.434717	0.449311	0.417586	0.372139	0.756763	0.794161	0.711257	0.457826	0.542851	0.440658
VIT_08s0007g04120	0.288907	0.366394	0.529142	0.267314	0.40511	0.327613	0.838368	0.889475	1.03644	1.0741	1.05399	1.13768	1.35501	1.50476	1.55641	1.23569	1.09484	1.15661	1.97342	1.95982	1.77984	1.28502	1.45331	1.23048
VIT_08s0007g04150	0.346592	0.59061	0.589089	1.12808	1.58497	1.12405	2.91503	2.63489	2.28694	2.19199	2.51087	2.41832	2.28988	2.46493	2.46454	2.30491	2.34798	2.16496	2.33532	2.48133	2.3108	2.98921	2.57075	2.78918
VIT_08s0007g04180	4.64475	5.04998	5.58553	4.84223	5.31981	5.68419	5.11424	4.97535	3.98349	4.01776	3.17322	4.01311	1.36082	0.753839	1.80651	0.522457	3.09263	2.26216	1.70236	2.36444	1.95905	0.696524	3.48024	2.85159
VIT_08s0007g04230	3.83479	4.07095	4.0268	3.87257	4.03886	3.76237	5.38793	5.10412	5.09452	4.85351	4.7779	4.7115	4.8654	4.79435	4.6776	5.25739	5.02548	5.10601	3.34221	3.66658	3.63164	4.11816	3.89495	3.67837
VIT_08s0007g04240	0.0236213	0	0	0	0	0	1.89278	1.54664	1.61398	1.28486	1.09948	1.32814	0.489007	1.43944	1.08747	0.770769	0.395198	1.18662	1.60436	1.8208	1.6136	2.40315	1.41176	2.19044
VIT_08s0007g04330	0.315919	0.247439	0.125953	0.433388	0.644255	0.657551	0.600174	0.585898	0.342369	0.227376	0.172718	0.244462	0.16702	0.329005	0.0505343	0.32559	0.350374	0.193069	0.32031	0.371208	0.43099	0.623942	0.316317	0.631267
VIT_08s0007g04540	0.744214	1.00139	1.13429	1.88178	1.71614	1.11455	0.191356	0.204679	0.178501	0.105073	0.1539	0.14921	0.14879	0.173171	0.0667173	0.0993678	0.0915422	0.13101	0.0565951	0.0703186	0.157773	0.0588656	0.0694494	0.0634872
VIT_08s0007g04550	4.58603	4.63726	4.40616	4.17249	4.34446	4.15968	5.4985	5.28719	4.91682	4.68354	4.87932	4.61308	4.52076	4.47504	4.52139	4.51403	4.61494	4.40006	4.07449	3.9151	4.00369	3.58873	3.48485	3.93409
VIT_08s0007g04580	1.11409	1.34299	1.52049	1.09797	1.31615	0.796179	2.91912	3.10845	2.6988	2.2711	2.65884	2.3766	2.82342	2.73595	2.55019	2.69404	2.3754	2.22954	1.04969	1.26059	1.26832	0.769531	1.06923	0.928807
VIT_08s0007g04740	0.283853	0.208934	0.255094	0.457896	0.348629	0.385197	0.187878	0.115004	0.161308	0.0727251	0.163979	0.113111	0.11279	0.117499	0.0478738	0.103083	0.163604	0.189092	0.0780833	0.089622	0.119688	0.236497	0.166511	0.177405
VIT_08s0007g04780	6.20079	6.62862	6.74074	6.6816	7.00547	6.9635	8.27138	7.99162	7.48895	8.35562	7.93793	7.63601	7.36228	6.59109	6.78397	6.93231	6.89543	6.73598	6.24515	6.26534	6.36229	5.477	5.90769	5.76705
VIT_08s0007g04860	1.81534	1.61792	1.55148	2.04452	2.64475	1.99283	1.07147	1.44969	1.81987	1.75498	1.49313	1.50079	0.542149	0.598414	1.79032	0.843008	0.976854	0.910614	0.388559	0.740792	0.638192	0.811792	1.88368	2.55383
VIT_08s0007g04890	2.26591	2.53609	2.59498	1.92853	2.16624	2.1334	3.60398	3.68185	3.89344	3.5433	3.92134	3.92661	4.31401	4.55785	4.59746	4.24717	4.28838	4.29836	3.05215	3.23522	3.30074	3.51028	3.42279	3.59752
VIT_08s0007g04950	3.8466	3.87985	3.83782	2.99652	2.56265	2.79333	0.110032	0	0	0.0544472	0.0998165	0	0.096443	0.0511217	0	0	0.0339639	0.0382755	0.0716524	0	0.0349391	0	0	0.0326697
VIT_08s0007g04990	3.40558	3.4152	3.41194	3.53582	3.37528	3.35868	4.09366	4.06159	4.07038	3.63512	3.6616	3.52109	3.08307	2.94508	3.21785	3.04727	3.09609	3.34644	4.28682	4.548	4.35415	4.20488	4.40143	4.4427
VIT_08s0007g05000	5.46405	5.64978	5.07101	5.28411	5.5872	5.38113	7.3292	7.06655	7.43767	6.26664	6.44015	6.30662	5.39597	5.76808	6.12276	5.75039	5.40336	5.97823	8.01016	8.23541	8.14911	7.77085	8.08017	8.19306
VIT_08s0007g05180	4.89712	4.7095	5.12213	4.06872	3.67965	3.78874	1.77322	2.10349	1.4999	1.7321	1.30156	1.31353	0.742633	1.13373	1.01206	1.04297	0.594869	0.50477	0.319533	0.199841	0.415971	0.444995	0.526142	0.440261
VIT_08s0007g05250	3.04747	2.94672	2.75811	2.86007	2.63116	2.69904	3.04734	2.90734	3.02663	2.97068	3.16138	3.1035	3.51912	3.67738	3.52075	3.51395	3.35153	3.56288	3.66549	3.83806	3.67194	4.05887	3.92827	3.96949
VIT_08s0007g05390	1.62134	1.80307	1.93745	1.21952	1.08106	1.22736	2.35946	2.70077	3.14281	2.67725	2.75493	2.55753	2.25314	2.54238	2.13979	2.2601	2.46158	2.22248	1.7834	2.26306	2.33093	2.15111	2.39503	2.18342
VIT_08s0007g05650	4.45264	4.279	4.27341	4.09135	4.05251	4.12511	3.96535	4.02182	3.82072	4.54243	4.37662	4.15122	2.96855	2.64781	2.64481	3.12527	2.75071	2.93958	2.30237	2.40984	2.39572	2.22301	2.26102	2.28858
VIT_08s0007g05720	3.72864	2.99517	3.13675	5.95005	5.69534	5.40465	5.26212	5.14498	4.64828	3.4256	3.38959	3.47602	3.17524	3.49125	3.51534	4.08972	4.18158	4.10301	2.83232	3.15708	3.16218	4.07255	4.08441	3.54623
VIT_08s0007g05740	0.19453	0.086059	0.110928	0.112077	0.50125	0.515983	0.294944	0.388016	0.406965	0.128911	0.374017	0.557602	1.3192	1.5063	1.55207	1.11064	1.40907	1.18942	0.947167	0.850674	0.902852	0.694472	0.900249	0.849193
VIT_08s0007g05940	2.84072	2.4681	2.68274	2.82258	3.37542	3.02813	2.23379	2.02836	2.64597	2.54268	2.806	2.51437	3.84555	3.90435	3.4746	3.67291	3.24174	3.68734	3.53512	3.86418	3.63774	4.2083	4.17343	4.05313
VIT_08s0007g06040	6.3601	6.14637	6.52016	6.08069	5.84616	5.67513	11.4646	10.8172	11.1207	11.1615	11.1588	11.0055	11.0803	11.3962	11.8327	11.4704	11.069	11.2991	11.5541	11.299	11.4674	10.6869	11.3609	10.9837
VIT_08s0007g06060	2.1706	1.8117	2.02541	4.996	2.20197	1.75066	2.21805	2.7148	2.57023	3.01304	2.31237	2.69373	1.69566	1.83299	2.79001	2.71826	2.53076	1.83037	0.82492	0.664031	0.903676	0.35265	1.03512	0.697936
VIT_08s0007g06140	0.676749	0.51073	0.535793	1.57812	1.77781	1.60288	1.80513	1.42532	1.34727	0.898158	0.801134	0.862724	0.892084	1.15405	1.09293	1.51161	1.64432	1.38404	0.781002	0.975513	0.862874	1.3713	1.1279	1.10254
VIT_08s0007g06170	4.64991	4.72247	4.67072	4.75201	4.77765	4.61964	3.47397	3.22165	3.0386	2.75563	2.90272	2.87634	2.47934	2.74344	2.40357	3.07144	2.98249	2.8355	2.76254	2.96334	2.57162	3.48294	2.95709	3.19056
VIT_08s0007g06250	0.446846	0.497173	0.590405	0.347353	0.305606	0.503303	0.202515	0.214557	0.14741	0.0863875	0.0408704	0.052532	0.0523794	0.0679509	0.0306578	0.0394668	0.0182637	0.0205964	0.0387626	0.048234	0.0465264	0.182248	0.093744	0.0605611
VIT_08s0007g06310	0.915695	0.69166	0.653164	1.94582	2.00634	2.28778	1.66575	1.71933	1.2769	0.46745	0.489428	0.452001	0.521687	0.364124	0.340704	0.44484	0.664133	0.401623	0.382911	0.455292	0.573168	0.43464	0.396602	0.49587
VIT_08s0007g06670	3.74139	3.35562	3.39884	3.51595	3.4258	3.41667	0.0957227	0	0.177074	0	0.0494635	0.0479029	0.182241	0.049805	0.257658	0.171522	0.187999	0.242776	0.200073	0.103378	0.067284	0.239587	0.55043	0.367305
VIT_08s0007g06680	5.68789	5.76809	5.50614	5.28276	5.14544	5.06068	3.3389	3.38433	3.71317	3.14712	3.1887	3.1842	3.24519	2.94381	2.80409	3.07692	2.96575	2.78939	2.81847	2.96262	2.59234	3.35367	2.87352	2.99619
VIT_08s0007g06830	3.05476	3.13615	3.12298	2.8476	2.65498	2.6398	3.18886	3.07767	3.15842	3.09003	3.22783	3.34419	3.87444	3.90753	3.70422	3.72889	3.72946	3.85432	4.06046	4.1622	4.1259	4.18661	4.13351	4.12873
VIT_08s0007g07000	1.07601	0.958855	0.75725	1.69961	1.56305	1.3524	1.08213	1.17015	0.392579	0.950712	0.902061	0.331967	0.0901636	0	0	0	0	0	0.13093	0	0	0	0	0.0603656
VIT_08s0007g07140	0.797012	0.436952	0.578029	0.377256	0.179146	0.129049	1.1535	0.781434	0.818528	1.43613	1.32357	0.771076	0.66005	0.518436	0.937123	0.355856	0.824585	0.826614	0.867153	0.740388	0.744924	0.764641	0.56711	0.777245
VIT_08s0007g07400	3.99555	3.94278	3.77252	4.35217	4.39432	4.30482	2.11868	2.14579	2.08938	2.04	2.23003	1.94678	1.62365	1.50448	1.70301	1.6112	1.69832	1.61679	1.41819	1.24355	1.39067	1.13652	1.12248	1.20342
VIT_08s0007g07550	5.58559	5.60525	5.65331	5.28173	5.05322	5.20694	2.07267	2.07687	1.84349	1.62873	1.63496	1.51386	0.711025	0.891081	1.01573	0.731009	0.860128	0.849685	1.03562	0.885872	1.00789	0.89564	0.894664	0.882897
VIT_08s0007g07580	0.11577	0.102714	0.182598	0.504091	0.33966	0.741397	0.961982	1.05695	0.666172	0.116573	0.190393	0.0431264	0.10519	0.479877	0.167386	0.768508	1.18384	0.730207	0.1524	0.194923	0.201868	0.732122	0.362513	0.527079
VIT_08s0007g07600	0.538383	0.347533	0.196725	1.11631	1.10972	0.866937	1.16008	1.28444	0.778091	0.261606	0.300347	0.153168	0.0935687	0.407399	0.391094	0.824297	1.29093	1.03021	0.410358	0.427648	0.431319	0.982647	0.524069	0.993873
VIT_08s0007g07670	1.81316	1.7661	2.03874	2.43495	2.74521	2.86182	4.28086	4.20634	3.64667	3.09249	3.44896	3.15376	3.80648	4.07242	3.98462	4.25532	4.22519	4.24456	2.82129	3.11139	3.06751	3.89383	4.15517	3.71171
VIT_08s0007g07700	2.18543	2.22493	2.32973	2.26262	2.28138	2.3542	2.21911	2.11874	1.77844	1.77447	1.31155	1.61346	1.13621	1.19433	1.46525	1.30285	1.55465	1.29557	1.1535	1.08073	1.12368	1.09994	1.20489	1.13137
VIT_08s0007g07780	0.0327482	0.0163616	0.0317413	0.0161288	0	0.0201707	0.093169	0.0803322	0.262502	0	0	0	0.0267366	0	0.061379	0.0201013	0	0.120738	0	0	0.0377755	0.175134	0.0576335	0.0353242
VIT_08s0007g07920	5.30437	5.24506	5.04454	4.94453	4.72392	4.50703	1.54319	1.50563	1.65593	1.5229	1.49662	1.4029	0.788272	0.695351	0.584846	0.703802	0.914122	0.625149	0.336018	0.341872	0.33088	0.392668	0.421638	0.372857
VIT_08s0007g08000	5.96962	5.73131	6.02698	6.75564	6.35878	6.03955	8.21074	7.99191	8.42458	8.6625	8.83695	7.96244	7.53501	7.48027	7.75296	7.26428	6.96969	7.12638	6.6437	6.79641	7.10202	6.29426	6.94445	7.11305
VIT_08s0007g08050	4.39339	4.31743	4.1534	4.49513	4.51832	4.09977	5.56391	5.42371	5.02863	4.75122	4.63397	4.73425	3.95942	4.19069	4.39591	4.19158	4.58237	4.25343	4.13447	3.98013	4.27185	3.91842	3.82367	3.88455
VIT_08s0007g08070	0.106474	0	0.0525636	0.104352	0.281779	0.22925	0.0525444	0.0599798	0.0288153	0	0	0.0589744	0.0297014	0.030979	0.0344496	0.0443315	0.0407788	0.0231537	0.0648296	0.0219082	0	0.0228262	0.0429463	0.0392284
VIT_08s0007g08330	0	0.0306774	0	0.0152008	0	0.0562994	2.11326	1.85819	1.35354	0.631372	0.487226	0.872433	0.0743268	0.412522	0.19323	0.481891	0.226541	0.46863	0.578449	0.651147	0.972559	0.898973	0.736037	0.620237
VIT_08s0007g08380	1.08555	1.20925	1.0945	0.771048	0.893951	0.735323	0.266401	0.289398	0.225152	0.213085	0.149988	0.145411	0.103846	0.0640963	0.110341	0.140956	0.13	0.0814068	0.0772031	0.0708394	0.0744064	0.0672045	0.0884705	0.103231
VIT_08s0007g08540	4.66578	4.6574	4.43689	4.28598	4.38904	3.36664	4.19723	4.42529	3.92231	3.98989	4.19845	4.18057	4.43866	4.38238	4.53085	4.16001	4.42353	4.10577	4.05785	3.84164	4.09706	3.26821	3.54557	3.77559
VIT_08s0007g08590	2.18464	1.98067	1.81292	2.22335	1.31252	1.50457	2.96279	2.77787	2.93716	2.32841	2.37696	2.57497	2.35322	2.54828	2.72721	2.36164	2.69338	2.53171	2.09361	2.33124	2.33738	2.17494	2.29953	2.37313
VIT_08s0007g08600	1.85045	1.92902	1.98483	2.0769	1.91136	1.69749	2.84333	2.90577	3.00557	2.29706	2.69341	2.72904	2.72785	2.72254	2.40482	2.3001	2.6511	2.66099	3.03059	3.10424	3.24703	3.34811	3.67991	3.35024
VIT_08s0007g08680	4.36724	4.72332	4.5739	4.08319	4.17942	4.10919	2.35953	2.11155	2.13678	2.06766	2.02095	1.81464	0.633859	0.488504	0.329281	0.621043	0.719263	0.557797	0.217282	0.191623	0.233964	0.350433	0.111221	0.242175
VIT_08s0007g08780	1.01604	0.326474	0.487922	1.04532	1.02724	0.985226	2.17452	2.13744	2.01057	1.65222	1.47516	1.10346	1.16955	1.2376	0.626982	1.0925	1.1269	1.06574	0.619933	0.689506	0.915354	0.602998	0.716143	0.634023
VIT_08s0007g08840	2.61329	1.93674	2.14605	2.88284	3.73815	3.19983	6.14151	5.68697	5.7973	5.88205	5.89788	5.71794	6.02107	6.14797	5.93084	5.96014	5.84169	5.93202	6.03003	6.23729	6.44047	6.05972	6.3746	6.31917
VIT_08s0007g08910	1.44077	1.09323	1.223	1.66979	1.92558	2.06328	0.0437972	0.0320285	0.0895113	0.166572	0.227703	0.193356	0.740697	0.664827	0.371753	0.539826	0.365188	0.349106	0.396121	0.322898	0.491215	0.419361	0.382489	0.344443
VIT_08s0032g00140	0.0185632	0.0262776	0.0128726	0.0837783	0.0644498	0.0482857	0.0543576	0.0350729	0.0250884	0.00483084	0.0089849	0.025937	0	0.0180392	0.0050438	0.00650967	0.0413601	0.0134673	0	0.00638432	0	0.0165761	0.0157078	0.00575161
VIT_08s0032g00150	0.785409	0.677261	0.636939	1.98282	1.58423	1.75128	1.2901	1.23481	0.695459	0.379214	0.236544	0.624797	0.102577	0.238076	0.0405939	0.39311	0.803062	0.5062	0.172028	0.239633	0.0971749	0.628669	0.821416	0.388712
VIT_08s0032g00190	0.182527	0.190862	0.177187	0.676311	0.672699	0.522573	0.132795	0.104001	0.0585854	0.0481818	0	0.00880615	0	0.00916076	0	0.0261852	0.00605642	0	0	0.0128993	0	0.0134416	0.0127368	0
VIT_08s0032g00240	1.83609	1.1973	1.20683	1.6337	1.78775	2.04008	2.71763	2.87375	3.55734	3.07094	3.52267	3.10945	3.93684	3.63185	3.87821	4.53422	4.22931	4.42448	4.44583	4.56671	3.93955	4.01812	4.47984	4.133
VIT_08s0032g00300	0.0798352	0.0269326	0	0.128122	0	0.0331746	1.9769	2.12903	1.33834	0.0959513	0.0454744	0	0.0439095	0.133224	0.0508894	0.187875	0.252985	0.0342667	0.1555	0.0641472	0.0618883	0.191766	0.394227	0.113572
VIT_08s0032g00310	3.67782	3.54621	3.48071	3.76866	4.1644	4.02131	3.42581	3.41813	3.20078	2.9036	2.95239	2.94347	2.71691	2.68243	2.71556	2.84451	2.99799	2.99975	2.56199	2.63634	2.77895	2.80479	2.61542	2.65992
VIT_08s0032g00440	2.21866	2.23675	2.259	2.22387	2.30993	2.36707	1.90304	1.78594	1.78319	1.58717	1.58817	1.54465	1.65171	1.75623	1.78357	1.76123	1.80216	1.75478	1.51396	1.52968	1.55438	1.58053	1.57576	1.53909
VIT_08s0032g00460	3.00883	2.87562	3.18813	3.45422	3.95312	3.33388	3.04386	3.79213	2.67089	2.35694	2.02124	2.78297	2.81225	3.31912	2.78038	3.38037	3.25866	3.11943	3.44431	3.59258	3.6032	3.92739	3.84596	3.48896
VIT_08s0032g00670	0.787257	0.804882	0.996633	1.50444	2.10083	1.91842	0.782375	0.705971	0.50945	0.344738	0.359292	0.369577	0.341247	0.396625	0.358215	0.580976	0.429636	0.510493	0.416861	0.387182	0.365312	0.446453	0.513265	0.419586
VIT_08s0032g00680	0.243303	0.207189	0.185124	0.387269	0.34585	0.343275	0.539149	0.46655	0.504584	0.253557	0.472702	0.372331	0.634691	0.752536	0.560537	0.626711	0.473788	0.632908	0.892524	1.04167	0.915193	1.10559	1.07009	1.13342
VIT_08s0032g00700	0.126026	0.157602	0.132888	0.305314	0.29455	0.2427	0.0584356	0.0775063	0.0737629	0.0427711	0.0200741	0.112864	0.0193774	0.0983518	0.109091	0	0.128537	0.0448157	0.0142973	0.0284194	0	0.0148797	0	0
VIT_08s0032g00760	3.75589	3.28983	3.46529	3.79964	3.87022	3.91191	5.65378	5.30314	5.06066	3.90785	3.77527	4.10632	5.37564	5.86955	6.40765	6.1746	6.11882	6.30437	6.6896	6.66421	6.93373	6.39336	6.47813	6.46822
VIT_08s0032g01150	6.69402	6.33901	6.84122	7.07848	7.35604	7.55687	7.56536	7.63801	7.54851	7.76329	7.71999	7.33708	6.80443	6.7288	6.91418	6.71838	6.32009	6.5703	6.95671	7.03072	7.25565	6.55398	7.05158	7.01289
VIT_08s0032g01220	3.23078	3.4292	3.07804	3.60281	4.25948	3.6709	2.98749	3.4185	3.68046	3.62128	4.00663	3.59533	2.19616	1.90838	1.79027	1.78184	1.73478	1.63791	1.12643	1.26712	1.40848	1.04646	1.37447	1.2022
VIT_08s0040g00060	1.06495	0.883892	0.970648	1.79697	1.71993	1.64072	1.59149	1.39277	1.24164	1.04199	0.958594	1.37741	1.26727	1.81813	1.4366	2.38024	2.16329	2.31941	1.59788	1.89711	1.32005	2.91989	2.42179	2.3503
VIT_08s0040g00230	0.857559	0.847114	0.793855	0.804253	0.635989	0.609155	0.666835	0.60962	0.651217	0.517257	0.535637	0.676774	1.08045	1.17905	0.92263	0.978601	0.985724	1.08525	1.00163	1.07475	1.07581	1.2628	1.16427	1.19441
VIT_08s0040g00470	7.86626	7.96735	7.60502	8.22409	8.36531	8.20538	8.65501	8.62044	8.81935	8.5589	8.47658	8.43171	7.77269	7.89108	8.10074	7.9742	7.85615	8.08145	7.84625	7.92745	7.94927	7.75428	7.97663	7.89352
VIT_08s0040g00480	0.468994	0.282475	0.482348	0.713307	0.721651	0.873705	0.422418	0.445667	0.289948	0.217238	0.256504	0.0878427	0.0589806	0.0310732	0.133512	0.14998	0.0806769	0.112554	0.0650244	0.186674	0.0829552	0.0676253	0.125552	0.0586258
VIT_08s0040g00510	0.397727	0.327066	0.253658	0.763583	0.730063	0.639179	0.776289	0.591494	0.402812	0.19393	0.196823	0.30545	0.787343	1.24536	1.10932	1.28918	1.18387	1.45028	1.68452	1.81677	1.81116	2.09402	2.01647	1.90967
VIT_08s0040g00540	6.84412	6.49554	6.64679	7.27146	7.49898	7.34159	6.42502	6.9107	6.98789	7.38429	7.39974	6.75765	5.41609	5.05352	5.17919	5.08597	5.13236	5.10041	6.3159	6.11741	6.22938	5.73556	5.91047	5.91176
VIT_08s0040g00630	3.8348	3.67865	3.49517	3.68415	3.47372	3.43463	3.14437	3.14186	2.9359	2.98748	2.74689	2.90662	1.40013	1.14755	1.64847	1.27724	1.73581	1.30818	1.28835	1.1863	1.10451	0.738196	0.988279	0.852815
VIT_08s0040g00710	0.47337	0.330251	0.416265	1.63828	1.12284	1.45757	1.14924	1.32577	0.690396	0.108666	0.368962	0.435729	0.0980292	0.102144	0.113281	0.337652	0.368174	0.348719	0	0.0727532	0	0.461888	0.385599	0.246521
VIT_08s0040g00800	1.37612	0.973748	1.09621	2.74704	2.60338	3.31325	0.339075	0.277694	1.03495	0.21662	0.255784	0.437933	0	0.358585	0.0680958	0.806468	0.815352	0.67681	0.0219352	0.243204	0.198507	0.883801	1.16275	0.513232
VIT_08s0040g00820	0.205822	0.139562	0.220435	0.66359	0.696047	0.416141	0.172876	0.260999	0.0756728	0	0.0807063	0.0396228	0	0.120232	0	0.0297352	0.0273412	0.0308209	0.0292029	0.0857899	0.0557181	0.173399	0.138581	0.221016
VIT_08s0040g00960	2.70379	3.22032	2.91547	3.19007	2.58447	2.45104	0.0299865	0	0.0565566	0	0.173953	0.0584481	1.5135	2.10841	0.781048	1.5748	0.844322	1.3979	3.46595	3.64654	3.46298	3.81603	3.94498	4.37865
VIT_08s0040g00980	4.74107	4.89683	4.72744	4.42879	4.41525	4.39754	5.3528	5.2222	5.08775	5.71524	5.38705	5.36525	4.49283	3.94123	4.46045	4.19499	4.55695	3.78139	3.03956	2.74478	3.03407	2.52348	2.79682	2.68415
VIT_08s0040g01140	0.868156	0.461825	0.506383	1.69212	1.39047	1.41323	0.18078	0.0276184	0.0773954	0.0595628	0.100258	0.0271504	0.0181035	0.0188856	0.0314031	0.0136006	0.00626354	0.0349953	0.0199877	0.0396538	0.0319416	0.0276675	0.0646859	0.029865
VIT_08s0040g01230	2.61922	2.24988	2.25528	2.06963	2.09123	2.3233	0.186393	0.131258	0.172156	0.0872107	0.183213	0.270184	0.437973	1.00932	0.849984	1.51723	1.90313	1.44007	0.606439	0.877907	0.885408	2.3117	1.89738	1.78622
VIT_08s0040g01240	0.504976	0.222261	0.276386	1.11481	1.06311	0.882052	0.248392	0.354721	0.074486	0.0431949	0	0.113955	0.0767396	0.155768	0.0450728	0.218988	0.178581	0.277935	0.164419	0.334826	0.346189	0.810602	0.760769	0.556376
VIT_08s0040g01250	2.42941	2.4937	2.4327	2.94939	2.92408	2.95637	3.2935	3.11809	2.87635	2.7876	2.73255	2.89745	3.19435	3.3757	3.24227	3.42132	3.44453	3.47856	3.4292	3.56079	3.41066	4.00734	3.61955	3.66085
VIT_08s0040g01290	0.397938	0.376695	0.44753	0.697886	0.903565	0.772555	1.05736	1.0128	1.09199	0.577335	0.582347	0.75614	0.431002	0.477952	0.639279	0.632784	0.698247	0.589766	0.717702	0.741102	0.821639	0.991601	1.05174	0.856408
VIT_08s0040g01370	6.77704	6.67356	6.69179	6.8314	6.89809	7.07149	5.74045	5.4683	5.92839	4.85231	4.79365	4.86627	3.91841	4.17546	4.71534	3.87743	4.01563	4.05416	5.19834	5.21526	5.07223	5.21058	4.98353	5.16421
VIT_08s0040g01420	3.71119	3.79788	3.73075	4.16711	4.4147	4.27745	4.0627	4.09821	4.00916	3.92392	3.93183	3.50129	2.99969	3.0376	3.26883	3.00772	2.97311	2.98086	3.11557	3.26649	3.14696	3.0116	3.09775	3.1666
VIT_08s0040g01520	3.69974	3.31064	3.30662	3.57322	3.38033	3.4464	2.56896	2.64183	2.55688	2.35781	1.85686	2.06745	2.09836	1.83276	2.17701	1.85294	1.80885	1.68776	2.56736	2.66563	2.49959	2.61111	2.75888	2.64291
VIT_08s0040g01540	1.82074	1.77008	1.44148	1.28666	0.975847	0.685457	1.13639	0.913365	1.00547	1.04237	0.829836	0.967281	0.709189	0.733346	0.851722	0.777651	0.656936	0.663192	0.614832	0.710936	0.761979	0.809221	0.878454	0.895642
VIT_08s0040g01610	0.201115	0.210845	0.293876	0.341578	0.425564	0.380928	0.228563	0.224352	0.134011	0.089243	0.0933654	0.157099	0.220187	0.12402	0.115416	0.1262	0.272015	0.137982	0.0957782	0.130832	0.159538	0.1216	0.129247	0.167998
VIT_08s0040g01660	0.257541	0.133683	0.0667312	0.467599	0.817259	0.677405	0	0	0.107307	0	0	0	0	0	0	0	0.0770581	0.0866784	0.0822102	0	0	0.0854784	0.0811005	0.211948
VIT_08s0040g01710	3.82781	2.87259	3.21149	3.91591	3.50989	3.36901	5.04491	5.90639	6.16205	5.78588	5.87926	5.7676	4.68808	4.25877	4.92225	5.0303	4.50755	5.17921	4.18756	4.32403	4.12802	4.58372	5.14558	5.07126
VIT_08s0040g01780	0.00918316	0.0181911	0	0.00899409	0.0119243	0	0.242319	0.213206	0.203353	0.065308	0.133609	0.0733802	0.0297142	0.231086	0.148992	0.391975	0.229082	0.359798	0.23421	0.333698	0.141828	0.271917	0.509142	0.37456
VIT_08s0040g01860	5.19953	5.14447	5.47475	5.075	5.15868	5.27283	3.62283	3.23493	3.17499	2.47724	2.18058	2.00045	0.572529	0.660769	0.530735	0.24208	0.761599	0.434898	1.84333	1.70152	1.43434	1.88533	1.90867	1.69433
VIT_08s0040g01890	3.79851	3.09537	2.63825	4.91854	4.97459	4.28838	8.08767	7.72056	7.11923	7.29536	7.01187	7.18464	6.59451	6.82963	7.01908	7.78613	7.67776	7.70584	7.24008	7.33122	6.99387	7.57011	6.98496	7.20634
VIT_08s0040g01930	0.684298	0.541352	0.720767	0.877345	1.0217	0.957447	0.751726	0.656863	0.516657	0.535179	0.606755	0.629048	0.608568	0.372775	0.383851	0.509835	0.688825	0.461257	0.325048	0.375105	0.558086	0.388988	0.337833	0.372053
VIT_08s0040g01950	2.60375	2.66376	2.87788	3.40231	3.21144	3.70245	5.31206	5.10683	4.53129	4.15828	3.95107	4.37869	4.53286	4.83908	4.86107	4.93846	5.28816	5.00515	4.76828	4.73742	4.81315	4.72659	4.89179	4.84228
VIT_08s0040g02190	1.04015	0.765327	0.568872	2.31209	2.61139	2.34115	3.18013	3.15454	2.08621	0.664698	0.801753	1.31424	0.193393	0.43218	0.353621	1.44447	1.34979	1.17919	0.358113	0.644133	0.225951	1.30242	0.818894	1.16066
VIT_08s0040g02200	0.168127	0.0859705	0.110814	0.736175	0.828998	0.728488	0.0485199	0	0	0	0	0	0	0	0	0	0	0	0	0.0351904	0.0670983	0.0366579	0.0347502	0.0317341
VIT_08s0040g02210	2.19633	2.26225	2.17734	1.93859	2.27177	2.37381	2.53007	2.28794	2.24279	1.80828	1.76449	1.77782	0.865298	0.821456	1.0215	0.721423	1.32486	0.840349	0.832215	0.738207	1.05203	1.1657	1.12296	1.09213
VIT_08s0040g02260	0.389507	0.466847	0.558474	0.425344	0.425636	0.457442	0.761879	0.544082	0.5031	0.260287	0.346365	0.347132	0.693561	0.808559	0.626003	0.655588	0.654086	0.600718	0.773586	0.587112	0.716638	0.712091	0.724314	0.765735
VIT_08s0040g02400	0.66389	0.636788	0.739936	0.682464	0.838618	0.705325	0.59571	0.565261	0.323456	0.335144	0.262824	0.312397	0.346175	0.359496	0.425529	0.573566	0.653616	0.507764	0.57791	0.594365	0.547501	1.18013	0.893665	0.797998
VIT_08s0040g02450	3.09281	3.0165	3.11624	3.13861	3.07416	2.95914	2.97416	2.81099	2.91391	3.29072	3.35766	3.2032	3.70692	3.75952	3.50183	3.80412	3.52817	3.7495	3.94323	3.99443	3.80745	4.21074	3.96966	4.09628
VIT_08s0040g02500	0.343311	0.28225	0.443055	0.365329	0.301932	0.267818	1.46629	1.37596	1.00785	0.820017	0.812325	0.809576	1.04486	1.25833	1.02957	1.08804	1.06475	1.06097	1.36819	1.51377	1.30074	1.78465	1.59879	1.59951
VIT_08s0040g02610	1.63996	1.87732	1.73222	2.08396	1.86459	2.18861	5.29825	4.60464	4.75758	4.34619	4.40999	4.26218	4.22856	4.4067	4.35029	4.09772	3.88328	4.23402	3.83179	3.83354	4.10273	3.28622	3.85831	3.7484
VIT_08s0040g02650	3.32614	2.99216	3.40419	3.39659	3.07276	3.29567	0.907104	0.743508	0.513213	0.316216	0.349215	0	0.435521	0.298454	0.268681	0.548519	0.479882	0.269711	0.216884	0.216635	0.129237	0.0942971	0.132223	0.232805
VIT_08s0040g02700	1.08292	0.979823	1.10013	2.77103	2.66209	2.73918	2.22893	1.9797	1.40304	0.815833	0.531893	0.837457	0.0360584	0.212202	0.197886	0.597	0.8358	0.577359	0.397137	0.223495	0.323393	0.644054	0.716656	0.603916
VIT_08s0040g02740	3.00066	2.74524	2.71513	2.68189	2.62884	2.53905	1.29489	1.35851	1.30555	1.52441	1.5022	1.60715	2.1539	2.11531	2.42541	2.22656	2.06826	2.14054	2.79408	2.80194	2.81831	2.50223	2.45011	2.4632
VIT_08s0040g02790	0.0696513	0.0665077	0.0569404	0.022192	0.0402429	0.0277388	0.0316413	0.0235373	0.0134698	0.0408174	0.0286309	0.0185399	0.041264	0.02883	0.0320624	0.00696072	0.0410774	0.0215435	0.020409	0.0237535	0.0358332	0.0212385	0.0498023	0.0365143
VIT_08s0040g02820	5.06271	5.13934	5.07385	5.06357	4.98741	4.97029	5.74211	6.02233	6.18473	6.29131	5.9025	5.8833	4.84015	4.42779	5.13012	4.06489	4.98738	4.4919	4.99925	4.72022	4.75469	3.38188	4.48717	4.17963
VIT_08s0040g02840	0.280756	0.361316	0.258928	0.736604	0.890003	1.35143	1.09725	1.42589	1.51969	1.2539	1.10343	0.646763	0.433019	0.841114	0.346107	0.994183	0.248082	0.584149	1.71259	1.58633	1.48886	1.97721	1.43782	1.77503
VIT_08s0040g03040	3.83958	3.63229	3.85432	3.87176	3.6988	3.40852	3.89253	3.95512	4.0375	4.64105	4.67599	4.56419	4.93166	4.7695	4.91619	4.80102	4.58013	4.8191	5.15444	5.12114	5.19104	4.98613	5.09648	5.12615
VIT_08s0040g03070	3.74523	3.7139	3.76083	3.44777	3.56395	3.54689	4.08275	4.0284	4.19644	4.21215	3.88374	4.23665	3.86522	3.6301	3.91534	3.61662	3.82169	3.47516	4.01623	3.83943	3.90412	3.27689	3.71942	3.62539
VIT_08s0040g03100	4.33379	4.0777	4.23929	4.41867	4.19235	3.97854	4.67345	4.64776	4.79325	5.22339	5.08758	5.05757	5.22516	5.15816	5.18697	5.19137	5.18435	5.32624	5.51931	5.4956	5.54102	5.49195	5.56104	5.53056
VIT_08s0040g03260	0.577907	0.454461	0.50199	0.487578	0.553804	0.472334	1.14662	0.983117	0.901841	0.980681	0.822015	1.03768	1.44843	1.74503	1.53071	1.65716	1.77342	1.73877	1.87216	1.77517	1.75366	2.2617	2.12562	2.15842
VIT_08s0040g03280	2.90238	2.96156	2.95909	2.71613	3.1931	2.94582	2.89726	3.01501	2.62668	3.04138	3.2703	3.08503	3.62946	3.77914	3.77401	3.48974	3.39971	3.29294	4.63434	4.35731	4.57593	3.96327	4.1385	4.28179
VIT_08s0040g03400	3.7965	4.00661	4.37007	3.43975	3.38459	3.40877	3.07014	3.32339	3.2471	3.20251	2.9688	2.91149	2.60703	2.11577	2.57414	1.93133	2.99095	1.72098	1.50519	1.78449	1.27878	1.60651	1.42694	1.44369
VIT_08s0056g00100	3.44904	3.70788	3.74405	3.38143	3.42164	3.50844	3.67089	3.93341	4.00688	3.96688	3.96106	4.06361	3.53144	3.26135	3.63903	3.28086	3.63332	3.05804	2.62004	2.61604	2.52523	2.14437	2.41314	2.33683
VIT_08s0056g00180	3.74161	3.55206	3.69951	4.94943	5.24664	5.21347	7.03846	7.05861	6.70058	6.13444	6.6169	6.36425	7.91704	8.21917	8.32774	8.31051	7.61711	8.27683	8.49144	8.58191	8.45228	8.59514	8.31514	8.59179
VIT_08s0056g00260	3.35073	3.6875	3.5521	3.40636	3.3959	3.46754	3.41328	3.79098	3.85316	3.91358	3.82218	3.56445	3.44298	3.18674	3.7347	2.92779	3.44309	3.16379	3.44691	3.23287	3.2059	2.91166	3.07388	2.88171
VIT_08s0056g00290	4.94333	4.8559	4.94672	5.71259	5.92918	5.70988	4.38921	4.56366	4.79307	5.12311	4.6215	4.59921	4.10771	4.3804	4.22286	4.26544	4.00977	4.22697	4.79046	4.85774	4.98869	4.58206	5.1931	4.75511
VIT_08s0056g00630	0.128597	0.0811945	0.154343	0.362135	0.277454	0.440771	2.15193	1.64684	1.09886	0.0886638	0.135381	0.13123	0.130859	0.0560696	0.0622911	0.0799409	0.194019	0	0.13475	0.0592258	0.0192981	0.0616743	0.0962077	0.121774
VIT_08s0056g00710	3.00563	2.96546	3.13635	3.33882	3.16098	3.17683	4.5248	4.47488	4.49217	5.00296	4.89182	4.73986	5.03529	4.97074	5.1188	5.28248	5.12195	5.21507	5.04047	5.03801	5.03289	5.00479	5.06016	5.005
VIT_08s0056g00780	2.63451	2.03394	2.02278	3.03542	2.96374	2.65088	0.64322	0.747608	0.546933	0.487403	0.72256	0.534167	0.351258	0.492305	0.351738	0.624718	0.557446	0.430281	0.433037	0.323935	0.28181	0.733978	0.534836	0.57044
VIT_08s0056g00800	3.91199	4.05281	4.12374	3.42554	3.313	3.27183	2.94784	3.1492	3.25274	3.00308	2.73671	2.97605	2.95732	2.92236	3.12173	2.65514	3.05194	2.54646	2.28319	2.09269	2.21631	1.84559	2.09201	2.26363
VIT_08s0056g01240	2.11038	1.37058	0.968148	3.4882	3.20409	2.59653	8.39148	8.14658	8.26174	8.31874	8.41783	8.34239	7.85379	7.87752	7.84042	8.05258	8.38336	8.32158	7.34409	7.08583	7.39525	6.98429	7.14816	6.77343
VIT_08s0056g01290	2.55691	2.63324	2.4987	2.23176	2.18507	2.14792	1.76657	1.81311	1.69345	1.6158	1.78802	1.7752	1.31951	1.45653	1.28713	1.29748	1.35924	1.22503	1.13873	1.16829	1.15398	0.913118	1.08888	1.14644
VIT_08s0056g01500	0.410737	0.536013	0.421232	0.83693	0.618338	0.813466	1.14624	1.06714	1.33857	0.922736	0.637945	1.00667	1.20674	1.24186	1.28798	1.31293	1.51057	1.4025	1.43545	1.38065	1.41418	1.73994	2.15686	2.18774
VIT_08s0056g01710	3.8415	3.8938	3.76111	3.66305	3.76521	3.90525	2.99411	3.01563	2.93247	2.55462	2.68304	2.55952	3.10292	3.44852	3.2667	3.43987	3.31046	3.51964	3.24282	3.33427	3.33388	3.54523	3.56102	3.58577
VIT_08s0058g00020	3.24432	3.48414	3.63888	2.89532	2.94565	2.92323	2.1229	2.15728	1.87561	1.62207	1.92646	2.29116	1.41747	1.5349	1.71552	1.34964	1.60042	1.1277	0.148746	0.100728	0.143484	0.104831	0.514393	0.0910341
VIT_08s0058g00170	0.0314863	0.0312857	0.0896824	0.405048	0.229056	0.183086	0.698487	1.01952	0.573544	0.21414	0.05277	0.051107	0	0.248026	0	0.112239	0.103436	0.257909	0.0377063	0.179178	0.0363223	0.0774201	0.108811	0.0339642
VIT_08s0058g00410	0.368508	0.373918	0.365723	0.462365	0.636144	0.558892	2.49234	2.26071	2.96786	3.04896	3.02131	2.83564	3.92845	3.92272	3.41589	3.12805	2.81748	3.32404	4.2904	4.4917	4.1543	4.40533	4.07613	4.2382
VIT_08s0058g00430	0.248923	0.239306	0.241798	0.352358	0.365661	0.375138	2.16034	1.9786	2.57621	2.64231	2.73203	2.4669	3.71017	3.68725	3.19355	3.04015	2.68145	2.98263	4.077	4.34226	3.9745	4.22005	3.88696	3.99753
VIT_08s0058g00440	0.0508479	0.0638323	0.0511566	0.0666664	0.102356	0.0760829	0.726006	0.651905	0.99746	0.935871	0.958655	0.855598	1.67752	1.78037	1.34246	1.15555	0.97924	1.14864	2.0882	2.15753	1.91066	2.16687	1.90368	2.02136
VIT_08s0058g00450	1.42874	1.37524	1.20146	2.03853	2.42342	2.27147	2.9503	2.741	2.05145	1.81859	1.54083	1.87385	1.97927	2.18993	2.42806	2.36375	2.14281	2.41206	2.70811	2.57029	2.53154	2.65313	2.2932	2.54988
VIT_08s0058g00470	3.1288	3.01102	3.05492	3.34162	3.09253	2.87198	0.691701	0.789159	0.511816	0	0	0	0.0770848	0	0	0.318474	0.295059	0.0603073	0.112164	0.215985	0.159325	0.224432	0.213443	0.195927
VIT_08s0058g00550	4.96437	4.95686	4.79206	5.16709	5.74598	5.23962	4.47111	4.84371	4.90871	4.59693	4.97336	4.52265	4.56492	4.24095	4.7125	4.33696	4.68288	4.50504	4.19585	4.38277	4.41685	4.20006	4.59589	4.31589
VIT_08s0058g00560	8.49108	8.48956	8.28573	8.7679	9.1175	8.90668	8.12713	8.21571	8.40216	8.36594	8.47932	8.06209	7.96629	8.01221	8.4371	8.06178	8.08737	7.94362	7.90768	7.92324	8.00317	7.67159	7.99593	7.92604
VIT_08s0058g00590	3.32182	3.30841	3.45706	3.15431	2.83629	2.6246	2.38468	2.53485	2.64247	2.74777	2.46013	2.45201	1.23806	0.926719	1.58793	1.42659	1.92207	1.35798	0.946977	0.807086	0.866378	0.713925	0.807737	0.919095
VIT_08s0058g00670	3.54861	3.50587	3.5475	3.73115	4.17569	4.15718	5.11601	4.72846	4.81117	4.65058	4.79862	4.39528	4.42816	4.57904	4.52623	4.44195	4.05487	4.36952	4.19346	4.29942	4.53145	3.97775	4.40438	4.38008
VIT_08s0058g00680	2.68804	2.67686	2.85172	2.75818	2.93265	2.78266	4.51734	4.15219	4.06514	3.69269	3.87544	3.70134	3.58628	3.84763	3.77111	3.65483	3.33092	3.84308	3.46236	3.5041	3.75821	3.39636	3.60175	3.58581
VIT_08s0058g00690	5.10218	4.81678	5.18053	5.59842	5.82615	5.74114	5.14209	5.46886	5.57159	5.92408	5.68512	5.60707	4.26969	3.80772	3.93106	3.67765	4.06489	3.7274	2.08569	2.35942	2.8502	1.27882	3.05611	2.36177
VIT_08s0058g00740	3.7184	3.76216	3.80653	3.5059	3.30297	3.56548	3.574	3.68416	3.43728	3.32495	3.18059	3.28769	2.2319	1.84058	2.17462	1.94642	2.5791	2.0704	2.04246	1.82454	1.94164	1.27039	1.68123	1.46671
VIT_08s0058g00770	3.77443	3.89675	3.8958	3.63538	3.28073	3.32194	4.1982	4.24131	4.29512	4.44771	4.32786	4.18387	4.33704	4.22464	4.33641	4.15541	4.15376	4.18451	4.62002	4.83946	4.77369	4.48753	4.68269	4.65193
VIT_08s0058g00930	2.19322	2.32803	2.70096	2.14957	2.34357	2.3194	2.72906	2.97003	1.90745	1.91069	1.85457	1.97079	1.96212	1.85572	1.93083	1.459	1.91996	1.4443	1.40107	1.30107	1.43636	1.29726	1.40629	1.19485
VIT_08s0058g00950	0.248765	0.377583	0.389541	0.433146	0.814136	0.759101	0.434586	0.170133	0.236881	0.30898	0.172613	0.0861189	0.0435746	0.173755	0	0.18651	0.117066	0	0.0322212	0.0321818	0.148907	0.0662892	0.12312	0.112726
VIT_08s0058g01000	0.857346	0.990683	1.16721	1.36578	1.52712	1.4182	1.10498	0.898221	0.848357	0.667799	0.578584	0.633983	0.22564	0.179502	0.288383	0.152008	0.486501	0.392568	0.247366	0.408072	0.292909	0.0573625	0.711812	0.418474
VIT_08s0058g01090	2.4325	1.54445	1.5831	2.83773	3.01755	2.67229	2.5101	2.18948	1.52921	1.24099	1.45377	1.1737	1.10139	1.41578	0.993118	1.23813	0.993813	1.35283	1.40508	1.62174	1.54015	2.18071	2.28395	2.15701
VIT_08s0058g01120	0.337458	0.0914737	0.213609	0.235646	0.146702	0.112105	0.236042	0.219482	0.20936	0.123777	0.115604	0.0756488	0.312131	0.291649	0.0872721	0.164511	0.175638	0.196755	0.374627	0.417512	0.362311	0.782551	0.681916	0.819364
VIT_08s0058g01160	4.06198	3.673	4.09696	4.44787	5.11522	4.55676	3.69735	3.78475	3.79061	4.01994	3.79577	3.54751	2.46751	2.0212	1.8401	2.04685	2.18616	2.22102	1.71817	1.62821	1.96277	1.47038	1.89145	2.04256
VIT_08s0058g01210	7.27915	8.07902	7.99577	7.03592	7.48247	7.77129	9.59289	9.67756	10.5202	11.445	10.9669	10.3758	10.1096	8.95181	9.97978	9.42145	9.54558	9.46009	9.69082	9.50394	9.34937	8.74812	9.54146	9.27995
VIT_08s0058g01230	12.832	13.1697	13.1194	12.7845	12.396	12.5488	14.3425	14.7302	14.8737	15.3743	15.2013	14.791	14.5632	14.1038	14.6911	14.144	14.5347	14.2204	13.7662	13.6669	13.5722	13.0648	13.5281	13.4746
VIT_08s0105g00250	0.19557	0.180334	0.105332	0.373279	0.578695	0.410039	0.0330566	0.052606	0.0252392	0.0289179	0	0	0	0	0	0.0195586	0	0	0	0	0	0	0	0
VIT_08s0105g00260	2.04299	1.94581	1.86304	1.94238	1.9967	1.84866	2.66709	2.63728	2.35618	2.15358	2.21179	2.35213	2.70427	2.81505	2.80693	2.80607	2.89329	2.92626	2.8422	2.94426	3.01206	2.92704	2.95723	2.98473
VIT_08s0105g00300	4.06021	4.27143	4.13073	3.73584	3.81063	3.86012	4.55479	4.4708	4.70527	4.61972	4.40471	4.57379	3.99886	3.77942	3.85368	3.75309	3.98822	3.86592	4.60971	4.59803	4.56887	4.21897	4.61335	4.48286
VIT_08s0105g00400	1.06289	1.0195	0.910258	1.28089	1.23512	1.02554	2.17267	2.6736	2.71153	2.28193	2.26635	2.15596	1.64834	1.47056	1.99569	1.8146	1.87827	1.876	1.7107	1.76673	1.83294	2.24689	2.22652	2.10348
VIT_08s0217g00040	0.722824	0.800681	0.790555	0.588815	0.550906	0.583456	0.936227	0.777239	0.770641	0.760046	0.795543	0.886402	0.85613	0.882716	0.785903	0.820326	0.865542	0.807262	0.568832	0.586325	0.583249	0.609785	0.617443	0.612473
VIT_08s0217g00100	8.74657	9.13293	8.91087	9.17913	9.55185	9.29526	6.43819	6.46447	6.38039	6.48345	6.47443	6.39644	6.61448	6.42882	6.62868	6.65522	6.60543	6.59871	5.73733	5.86745	5.90465	5.76328	5.92078	5.98761
VIT_09s0002g00130	3.50284	3.58459	3.45442	3.20623	3.13552	3.05968	5.05201	4.99838	4.98297	4.99669	4.83574	4.82857	4.18306	3.85055	4.11034	3.98189	4.10045	3.92992	3.95684	3.87756	3.90981	3.39683	3.80092	3.7436
VIT_09s0002g00220	4.43147	3.42882	4.07512	4.58332	4.70274	4.53752	4.05872	4.60845	4.71933	4.99157	4.9037	4.70586	2.9113	2.47962	3.2956	2.4649	3.02684	2.71108	1.12434	1.33073	1.8027	1.13691	1.90414	1.7978
VIT_09s0002g00340	3.74216	3.82114	4.01935	4.03167	4.35082	4.35426	4.46016	4.32723	4.39886	4.76596	4.60582	4.5717	5.24469	5.09627	5.30216	5.27043	5.12259	5.19058	5.39186	5.37237	5.36378	5.06704	5.39708	5.29818
VIT_09s0002g00410	0.136253	0	0	0.133565	0.77234	0.382612	0.318094	0.318498	0.209801	0	0.115855	0.11228	0.853563	0.945795	0.554594	0.312803	0.353944	0.646044	1.04951	1.34676	0.84893	1.63391	1.58147	1.65016
VIT_09s0002g00570	8.25013	8.66026	8.25357	8.29213	7.93838	7.922	6.88005	7.41072	7.78411	7.41802	7.11347	7.27955	5.37225	4.84832	5.68356	4.85405	5.62525	4.73869	4.62887	4.47721	4.29285	3.64097	4.28601	3.76855
VIT_09s0002g00630	0.950359	1.91802	1.78743	2.40724	1.25394	1.20594	4.30323	3.05455	2.32174	3.70863	2.99486	3.79107	0.520108	0.747949	0.589079	0.983142	1.03347	0.744341	2.36628	2.49312	2.36613	0.998825	1.75038	1.72281
VIT_09s0002g00960	4.26343	4.29842	4.04153	3.74165	3.62303	3.74964	2.13001	2.50897	2.6739	2.32924	2.28774	2.39437	1.40446	1.21025	1.61814	1.0966	1.5863	1.19221	0.808497	0.801684	0.862942	0.707835	0.641763	0.733568
VIT_09s0002g01080	6.10013	6.31478	6.33538	6.53595	7.24698	6.69917	5.12519	5.37156	5.74241	5.85666	5.92543	5.57835	4.28537	4.01125	4.6486	3.95953	4.31825	4.0637	3.6013	3.90279	4.24066	2.95013	4.10911	3.58023
VIT_09s0002g01110	0.134438	0.0904346	0.044804	0.532425	0.443244	0.56476	0.0193652	0.0385275	0.0723779	0	0	0.037877	0.0745694	0.0777259	0.0437846	0.0562924	0.0261316	0.0583284	0.0279117	0.159715	0.079194	0.112821	0.0545404	0.0251332
VIT_09s0002g01350	0.0304828	0	0.0584966	0.0877866	0.353371	0.109121	0.213564	0.235761	0.139128	0	0	0	0	0	0	0	0	0.0385243	0	0	0	0	0	0
VIT_09s0002g01520	1.72131	2.02173	1.65923	2.23749	2.65898	2.33792	0.41394	0.36668	0.381339	0.287917	0.338535	0.191835	0.327954	0.373978	0.547213	0.399533	0.683325	0.570712	0.298378	0.346191	0.402479	1.07647	0.800337	0.839298
VIT_09s0002g01540	0.0844801	0.0458108	0.00646992	0.172752	0.239861	0.170143	0.0220547	0.0110851	0.0209994	0	0	0.0108962	0.0216469	0.0113346	0	0.0162676	0.0223707	0	0.0317752	0.00799978	0.00771275	0.0412098	0.0390684	0.0286159
VIT_09s0002g01590	3.48384	3.26858	3.24074	3.35877	3.07778	3.42657	1.08191	1.23217	1.36562	1.57773	1.65843	1.51557	1.76991	1.73851	1.72589	1.4196	1.54511	1.44476	1.47264	1.42725	1.39427	1.45229	1.51184	1.53963
VIT_09s0002g01750	7.70147	7.00014	7.10812	7.84599	7.03723	6.82287	7.15919	7.40006	7.48343	7.07563	7.02138	6.7709	5.31391	4.64449	5.39601	5.42213	5.48801	5.66894	4.39641	4.19061	4.05042	3.84994	4.59238	3.85266
VIT_09s0002g01810	5.41072	5.15862	5.12604	5.53421	5.76534	5.63733	5.23826	5.2161	5.3142	5.60258	5.52829	5.33674	5.73139	5.75488	5.81618	5.69407	5.53006	5.61556	5.94401	5.86647	5.79201	6.00375	5.87729	5.97953
VIT_09s0002g01890	3.95005	3.6417	3.69151	4.26874	4.71595	4.34315	5.28026	4.79102	4.89338	4.98094	4.88517	4.40593	4.60549	4.38152	4.32354	4.56917	4.06179	4.08674	3.78122	4.1533	4.17542	4.17143	4.12054	4.3584
VIT_09s0002g02120	3.53769	3.49934	3.52528	3.28869	3.53507	3.00217	3.29247	2.81943	2.63189	2.80993	2.6752	2.68746	1.81069	1.49364	1.31422	2.18198	1.83387	1.52162	0.319322	0.553831	0.338525	0.973996	0.584223	0.579356
VIT_09s0002g02300	2.8965	2.47584	2.52381	3.68536	3.94574	3.71164	3.01774	2.74569	2.19882	2.29363	1.92091	2.07894	1.19293	1.75667	1.29218	2.06578	1.83391	2.03814	1.29258	1.66204	1.39546	2.45083	1.85538	1.98904
VIT_09s0002g02320	2.60668	2.09411	1.97671	3.58314	3.29558	2.98612	2.23132	3.0077	3.16483	2.82164	2.66989	2.9835	2.56662	2.7425	2.84468	3.01943	2.94399	3.02019	2.89005	3.12646	2.87657	4.03083	3.82264	3.94202
VIT_09s0002g02340	1.99399	1.87511	2.09727	1.96529	2.03687	1.86422	2.03042	2.13093	2.09927	2.32702	2.18225	2.11799	2.0016	1.93857	2.23822	1.899	1.96582	1.88171	2.22548	2.10942	2.11379	1.85813	1.82152	1.83914
VIT_09s0002g02420	3.4723	3.53043	3.60715	3.22566	3.19268	3.50498	3.34963	3.34658	3.23178	3.47775	3.41851	3.46608	4.16636	3.87769	4.16483	3.84081	3.75683	3.55315	3.57271	3.36202	3.52922	2.74079	3.10375	3.04882
VIT_09s0002g02430	4.10149	4.05509	3.83492	4.15299	4.0716	3.86676	5.36018	5.15493	4.85737	4.70485	4.76065	4.77247	5.12273	5.36971	5.28644	5.45434	5.48648	5.53789	5.6034	5.78751	5.78331	5.82532	5.7035	5.80528
VIT_09s0002g02440	1.5106	1.19868	1.27771	1.43522	1.53777	1.11722	1.91553	2.14982	1.45077	1.05858	1.31245	1.31206	0.859298	0.864145	0.868907	1.0128	1.25101	1.09454	1.40453	1.39589	1.51174	1.20975	1.07114	1.27495
VIT_09s0002g02450	1.46699	1.15089	1.42651	1.74005	1.85305	1.88149	0.0780993	0.103361	0.0500444	0.0572675	0.0534047	0.241848	0.0515718	0.250815	0.117113	0.252283	0.137922	0.154744	0.146942	0.07525	0.0726098	0.223317	0.212379	0.22502
VIT_09s0002g02460	0.0364817	0.0716108	0.290803	0.351501	0.873528	0.703276	0.200159	0.226911	0.0572382	0	0.0610713	0	0	0.177129	0	0.0876016	0.119384	0	0	0.0436204	0.0420738	0	0.0430763	0
VIT_09s0002g02570	1.92532	0.946158	1.79275	2.08362	0.824947	1.23388	1.67005	1.76419	2.24858	2.13163	2.28262	1.86115	3.05709	3.31309	3.51524	3.89605	3.9338	4.13336	4.44362	5.07152	4.86399	4.82967	5.08388	5.03012
VIT_09s0002g02610	0.11331	0.112608	0.133247	0.351201	0.48665	0.354303	0.710937	1.0403	0.573186	0.428301	0.28048	0.289897	0.199034	0.35372	0.388853	0.50757	0.715666	0.476322	0.372037	0.371631	0.505507	0.957063	0.844044	0.658357
VIT_09s0002g02620	1.44977	1.34626	1.37353	3.21785	3.43012	3.33884	2.51019	2.94518	1.64304	0.981358	0.727119	1.01767	0.0685315	0.731125	0.697518	1.11618	1.38362	1.41407	0.441817	0.322516	0.568513	1.18151	0.829726	0.800221
VIT_09s0002g02680	2.35622	2.31704	2.27874	1.87528	1.71819	1.98131	2.5243	2.3887	2.52655	2.37636	2.48568	2.71988	3.28101	3.46112	2.90409	3.03662	2.67119	3.11755	3.21262	3.22926	3.19053	3.39132	3.03733	3.38129
VIT_09s0002g02980	3.64734	3.80098	4.01086	3.24921	3.15922	3.33043	2.43717	2.48448	2.557	2.2922	2.31497	2.67135	2.3046	1.9913	2.21587	1.85675	2.31297	1.80325	1.60781	1.4426	1.43669	1.16511	1.52077	1.44144
VIT_09s0002g03130	0.0100422	0.0874087	0.139493	0.0196044	0.0130385	0	0.0371641	0.0494109	0.0158382	0	0.0169152	0.0485797	0.0798502	0	0	0.0244256	0.0445673	0.0127151	0	0	0	0.0125346	0	0
VIT_09s0002g03140	3.32605	3.76916	4.59117	1.88926	2.28986	1.06707	2.67696	2.14056	1.76731	2.56478	2.00552	1.83483	1.63304	0.719548	1.30525	0.788762	1.699	0.394351	0.0834329	0.0560864	0.131641	0.0294994	0.0823071	0
VIT_09s0002g03360	1.74147	1.56885	1.70448	1.69945	1.6319	1.59011	2.67436	2.63915	2.52112	2.73515	2.78767	2.68213	3.14014	2.99621	3.23832	2.76627	3.15527	2.52111	2.24658	2.11549	2.1499	1.48818	1.85999	1.78182
VIT_09s0002g03410	4.38804	4.38275	4.26871	4.36594	4.50654	4.62446	2.51548	2.58983	2.3735	1.76169	2.18431	2.0768	2.71281	3.09146	2.73692	3.11905	3.18214	3.28904	3.16776	3.23472	3.10256	3.73594	3.49154	3.47705
VIT_09s0002g03520	0.11431	0.0292502	0.0565101	0.550249	0.643999	0.49009	0.0722311	0.269818	0.0462505	0	0	0	0	0	0	0	0	0	0	0	0	0	0	0.0317563
VIT_09s0002g03540	4.05467	3.79614	3.8148	4.41781	5.22552	4.63285	4.55107	4.47961	4.89397	4.58831	4.79732	4.61915	4.47925	4.61953	4.37491	4.39479	4.15208	4.46616	4.47403	4.49536	4.50155	4.66118	4.83951	4.70237
VIT_09s0002g03580	0.0202493	0.0134443	0.0131123	0.019834	0	0.00831289	0.0553551	0.0982932	0.0834752	0.0953664	0.0340263	0.0862404	0.243978	0.291968	0.331888	0.244007	0.283229	0.32284	0.32706	0.307075	0.316142	0.479609	0.469623	0.497767
VIT_09s0002g03610	4.22734	3.94041	4.02446	4.5831	4.75109	4.65674	4.08942	4.0343	4.318	4.07988	4.28352	4.05576	4.14622	4.21913	3.98486	3.89408	3.67086	3.87849	3.99135	4.04969	4.11351	4.25646	4.38883	4.25971
VIT_09s0002g03690	4.56084	4.17718	4.03341	5.74668	5.62003	5.74032	6.60739	6.24046	5.62997	5.30156	5.15901	5.38188	5.10462	5.6233	5.52936	6.2597	6.4252	6.41353	6.07068	6.29792	5.93021	7.19857	6.84573	6.72968
VIT_09s0002g03780	2.55811	2.20759	2.35855	2.76511	2.7587	2.84104	0.424743	0.459921	0.790143	0.834472	1.13327	0.582466	1.4307	1.37994	1.37763	1.48543	1.2498	1.25918	1.11538	1.00869	1.16861	0.93179	0.921966	1.06473
VIT_09s0002g03940	1.06702	1.52574	1.87527	0.831864	0.642197	1.15122	0.499009	0.780142	0.657069	1.17852	0.589065	0.81497	1.55906	0.928109	1.49662	1.27476	1.35899	1.00673	0.563563	0.675052	0.507724	0.542036	0.668211	0.322839
VIT_09s0002g03950	0.11136	0.13182	0.0222616	0.0772593	0.0733388	0.109342	0.110955	0.111106	0.105798	0.301912	0.314849	0.194413	0.606939	0.508904	0.480231	0.556584	0.424826	0.640941	0.649115	0.692067	0.629554	0.723882	0.759816	0.652412
VIT_09s0002g04080	2.03218	1.9701	1.77487	2.53946	2.84782	2.72772	0.20512	0.267833	0.226083	0.22259	0.125161	0.186309	0.217145	0.143137	0.301304	0.141556	0.186206	0.0949478	0.102486	0.0774456	0.168706	0.0408765	0.12532	0.0925177
VIT_09s0002g04120	1.12331	0.686727	0.879592	2.44488	2.35446	2.41579	1.75061	1.72932	0.896796	0.378708	0.479916	0.668048	0.192608	0.499776	0.433287	0.938545	1.17484	1.07785	0.458418	0.641876	0.695083	1.05858	0.951313	0.813172
VIT_09s0002g04310	0.0429043	0.0285609	0	0.0420309	0.0372492	0	0.238291	0.243707	0.110371	0	0.0482049	0.113993	0.0234615	0	0.0272216	0	0	0	0.05134	0.0679729	0.0166772	0.0707743	0.0339565	0.0310085
VIT_09s0002g04500	2.50531	2.18301	2.39081	2.37183	2.44339	2.30505	2.29954	2.21747	1.94474	1.75076	1.67935	1.90262	1.22085	1.3913	1.2174	1.26312	1.25915	1.20411	1.27084	1.32208	1.3263	1.5597	1.35422	1.49024
VIT_09s0002g04620	2.8527	2.73243	2.97618	3.92134	3.50331	3.12092	4.26608	3.953	3.80732	3.99218	3.64537	3.87859	3.65992	3.7564	3.86028	3.91541	3.97882	4.03842	3.6804	3.36123	3.61544	3.62739	3.46668	3.41148
VIT_09s0002g04670	0.175732	0.162078	0.194889	0.125143	0.106973	0.111291	0.158655	0.146221	0.136759	0.0997312	0.191113	0.151717	0.212641	0.17371	0.12576	0.172053	0.181898	0.182008	0.201057	0.20268	0.172328	0.204868	0.220311	0.21557
VIT_09s0002g04720	0.985698	0.572384	0.750096	1.06723	0.924779	0.944738	0.625307	0.908926	0.951194	0.985323	1.12981	1.15855	1.18247	0.857588	1.73619	0.88349	1.0709	1.46049	0.276389	0.293915	0.249493	0.393974	0.953845	1.19471
VIT_09s0002g04780	0.763302	0.545898	0.6354	1.34294	1.2716	1.25025	0.770801	0.632062	0.424414	0.396251	0.314538	0.372673	0.58457	0.770033	0.361228	0.842836	0.738393	0.779211	1.18259	1.59	1.27331	1.97419	1.45957	1.56882
VIT_09s0002g04840	1.27415	0.877235	1.24761	1.93431	2.13731	1.78521	0.026306	0	0	0.215047	0.104134	0.195217	0.100619	0	0	0	0	0	0	0	0.140713	0.0777637	0.0737709	0.0674462
VIT_09s0002g04880	2.09575	2.23105	2.05496	1.83948	1.82282	1.51534	1.78317	1.69057	1.46508	1.62829	1.46795	1.56056	0.395316	0.307505	0.346284	0.285625	0.610697	0.300486	0.147293	0.130238	0.120266	0.2266	0.204938	0.158383
VIT_09s0002g05080	3.10052	2.19062	2.14915	3.08805	3.00411	2.68623	4.43572	3.83448	3.6097	3.45276	3.09076	3.61413	4.4849	4.83055	4.78088	5.0303	4.63062	4.8623	4.43425	4.47911	4.54024	4.52465	4.81391	4.65274
VIT_09s0002g05160	1.25853	1.68141	2.34528	1.53861	2.00048	2.4417	3.57917	3.48293	3.64332	3.77803	3.66974	3.75606	4.13669	4.09575	4.52499	4.08219	4.33628	4.15065	3.80261	3.65585	3.72485	3.27576	3.3669	3.14311
VIT_09s0002g05620	3.86359	4.09638	4.01288	3.47796	3.58272	3.41426	3.68445	3.73905	3.78817	3.92938	3.92824	3.79843	3.65598	3.66209	3.41534	3.53357	3.5215	3.52984	3.07269	3.28186	3.25639	3.03363	3.20525	3.32141
VIT_09s0002g05810	0.180825	0.0105946	0.0408943	0.149231	0.0679276	0.0515734	0.159649	0.199145	0.219255	0.129807	0.263526	0.195959	0.240399	0.203342	0.325138	0.557278	0.441694	0.410408	0.214445	0.300061	0.207019	0.395174	0.559832	0.426956
VIT_09s0002g05940	4.56378	4.6573	4.68272	4.88458	4.81703	4.88244	4.84734	4.49838	4.82087	5.12777	5.07102	4.87133	6.06865	6.00839	5.90534	6.06795	5.95893	6.07193	6.62349	6.79049	6.50628	6.98859	6.8482	6.94637
VIT_09s0002g06010	2.92336	2.55213	2.44964	3.02976	2.71828	2.58078	1.41479	1.22775	0.977758	0.938857	0.765158	0.826882	0.961189	1.0177	0.998735	1.06469	1.30701	1.02612	0.986646	0.800511	1.11698	1.10849	1.06716	1.13915
VIT_09s0002g06070	0.0888875	0.171567	0.0437464	0	0.058384	0.108281	0.453446	0.508593	0.634471	0.65634	0.515206	0.603397	0.829144	1.29791	1.25308	1.39569	0.919913	1.21965	1.94863	2.29953	2.10585	2.85444	2.38177	2.73559
VIT_09s0002g06380	2.38899	2.32976	2.18145	1.99925	1.80495	1.55046	2.13702	2.11909	1.89635	1.85938	1.99525	1.89095	2.46086	2.47444	2.20049	2.39207	2.31407	2.31669	2.83186	2.75055	2.81174	2.70171	2.58868	2.80896
VIT_09s0002g06400	6.34409	5.94947	6.34255	6.7314	6.70834	6.20321	6.96073	7.10623	6.85287	6.55851	6.71767	6.35853	5.14304	4.79462	5.54346	5.15086	5.78239	5.38196	3.17977	3.31238	3.59194	2.72961	4.70906	3.57626
VIT_09s0002g06420	0.597644	0.553305	0.457296	1.1607	0.830464	0.91974	4.78355	4.81588	4.27687	4.3049	4.19341	4.18824	4.99271	5.08813	5.20114	5.19376	5.73219	5.62103	5.7746	5.96979	5.844	6.06814	6.36623	6.09384
VIT_09s0002g06550	2.43986	2.50425	2.53171	2.63131	2.97351	2.82636	2.63372	2.60072	2.57788	2.73779	2.67129	2.58826	2.77555	2.76607	2.77279	2.86271	2.65211	2.80767	2.73598	2.75624	2.6924	2.74806	2.71886	2.70717
VIT_09s0002g06750	0.606593	0.716275	0.495646	0.196918	0.294475	0.204926	0.0867652	0.114721	0.109247	0.0636726	0	0	0.266363	0.172428	0	0.125994	0.0397664	0.0882567	0.0424618	0.162637	0	0	0.0418808	0
VIT_09s0002g06770	3.60262	3.42796	3.27301	2.62721	2.74995	2.71509	3.66947	3.52981	3.56838	3.53913	3.66451	3.67103	2.62513	2.77477	2.97083	2.33317	2.02419	2.60447	3.70088	3.72251	3.64465	3.14022	3.12396	3.10624
VIT_09s0002g06820	1.68295	1.82952	1.70414	2.05501	2.36889	2.11841	1.38674	1.66253	1.2842	0.854287	1.02979	0.985722	1.35831	0.906277	0.856862	1.11971	0.726235	1.14817	1.0917	0.798708	1.02134	1.38172	1.35714	1.2331
VIT_09s0002g06880	0.0880503	0.10857	0.166012	0.48606	0.576061	0.322915	0.0372036	0.0735732	0.136789	0.192348	0	0	0.0365193	0.0380864	0.0423416	0.10691	0.190722	0.0564154	0.105045	0.154651	0.0259929	0.0556264	0.176756	0.0717049
VIT_09s0002g06900	1.72498	2.01298	2.11692	2.19032	3.41639	2.52006	0.0165411	0.0651462	0.061987	0.892366	0.0661309	0.0640561	0.183708	0	0.452204	1.23767	0.42561	0.358012	0.30262	0.873794	0.503159	0.571312	0.546249	0.310269
VIT_09s0002g07110	2.06451	1.95663	1.93499	1.93862	1.96228	1.99769	4.06	3.74314	3.64012	3.37097	3.23104	3.49967	4.28652	4.48899	4.57448	4.58837	4.43935	4.76145	5.35319	5.3947	5.38179	5.32991	5.26968	5.38117
VIT_09s0002g07130	0.963411	0.99265	1.21689	0.838736	0.956822	1.05645	0.601147	0.387566	0.63154	0.803711	0.849547	0.789839	1.88724	1.65395	1.67491	1.75646	1.43165	1.60441	1.5725	1.55095	1.61106	1.37805	1.43663	1.4632
VIT_09s0002g07540	0.379879	0.137194	0	0.478556	0.83434	0.517058	0.755074	0.115669	0.397658	0.241285	0.117387	0.219214	0.218612	0.675859	0.251063	0.576188	0.592044	0.466513	0.164152	0.0843078	0	1.09015	0.618007	0.464064
VIT_09s0002g08090	4.56317	4.47299	4.74042	4.20824	4.14174	4.19391	3.86401	3.71285	3.40925	3.27484	3.28679	3.5968	2.89601	2.88422	2.83959	2.78421	3.11302	2.74952	2.11761	1.94678	2.19561	1.80894	1.85531	1.89263
VIT_09s0002g08110	0.730895	0.266138	0.468319	0.634198	0.506805	0.667591	0.0700955	0.137127	0.0797896	0.0310353	0.139149	0.0824361	0.233755	0.429413	0.212803	0.286754	0.281536	0.29632	0.381043	0.364609	0.399189	0.636358	0.59551	0.662393
VIT_09s0002g08510	2.12202	2.81114	3.95362	0.583452	0.798513	0.834569	0.0642835	0.114985	0.0448016	0.0512813	0.0478156	0.0463062	0	0	0	0	0	0	0	0	0	0	0	0
VIT_09s0002g08540	3.69074	3.25184	3.58062	3.73146	3.57879	3.66022	4.98881	5.25791	5.31453	5.32323	5.2496	5.04453	4.14124	4.03021	4.71312	4.12774	4.5836	4.52789	3.82046	3.81107	3.8735	3.16533	3.63894	3.36908
VIT_09s0002g08640	1.37404	1.55382	1.44319	1.23639	1.27007	1.13749	1.01837	1.08181	1.27212	1.39974	1.52404	1.49353	1.05716	0.81663	0.991944	0.972872	1.01067	0.628936	0.175508	0.261557	0.217699	0.114856	0.246642	0.248517
VIT_09s0002g08660	3.32354	3.39391	3.36878	2.75333	2.84494	2.9118	3.08291	3.46747	3.60778	3.43509	3.65998	3.66627	4.39615	4.40351	4.28635	4.17281	4.09001	4.31465	4.3915	4.29396	4.37154	4.5698	4.4089	4.47885
VIT_09s0002g08680	2.47414	2.43299	2.36938	3.21708	2.91282	2.69686	0.492157	0.830936	0.418437	0.388258	0.364678	0.188002	0	0	0	0.209316	0.131765	0.147873	0	0.268038	0	0.0747766	0	0
VIT_09s0002g09140	1.20349	1.06057	1.04182	1.5931	1.36973	1.63856	1.73136	1.38259	1.84419	0.383837	0.438113	0.867326	1.15883	1.83703	1.95025	1.65883	1.50623	1.8306	2.02751	1.89551	2.2448	2.51746	1.88209	1.84258
VIT_09s0002g09250	0.0154032	0.0528703	0.0731361	0.0953564	0.19722	0.135847	0.166752	0.321772	0.204979	0.0685352	0.206705	0.15578	0.0617426	0.0131054	0.0433163	0.0647696	0.0343653	0.00977967	0.0457301	0.0986408	0.184518	0.0569009	0.139635	0.0969791
VIT_09s0002g09270	0.0343569	0	0.0550823	0.0556642	0.143279	0.135573	0.146274	0.197778	0.204575	0.0616985	0.0575428	0.0738412	0.0187624	0.0388833	0.021775	0.0280564	0.0129558	0.014614	0.0545914	0.14525	0.188076	0.0286709	0.105757	0.108435
VIT_09s0018g00240	7.30893	7.09546	6.99011	7.61275	7.8149	7.5428	6.86553	7.18471	7.54193	6.98544	7.26602	7.11398	5.896	5.92961	5.76507	5.74274	5.94832	5.72505	4.29516	4.5563	5.12141	3.29039	4.88939	4.62689
VIT_09s0018g00310	0.301327	0.352308	0.335921	0.336112	0.266847	0.302055	0.318327	0.341699	0.253846	0.146617	0.191548	0.210868	0.161945	0.161914	0.161067	0.158933	0.207858	0.174399	0.126936	0.141746	0.145083	0.136914	0.161418	0.15935
VIT_09s0018g01160	0	0	0	0.178576	0.049595	0.178892	0.0784031	0	0	0	0	0	0	0	0	0.0466856	0	0	0.0902967	0	0	0	0	0
VIT_09s0018g01220	0.962632	1.02877	0.987517	1.70446	1.47825	1.47808	1.25418	1.70387	1.90324	2.58798	3.26576	3.09417	4.21053	2.43162	3.11778	3.22313	3.8582	3.07781	2.00144	1.49758	1.74162	0.829148	1.25943	0.979243
VIT_09s0018g01340	2.34861	2.69231	2.63495	1.7777	1.91691	1.90116	0.65814	0.617615	0.490842	0.635248	0.361771	0.219655	0.0302051	0.00794078	0.0350329	0	0.0966068	0.00592296	0	0	0.00540137	0	0	0.0100768
VIT_09s0018g01360	2.04479	2.38307	2.31314	1.53198	1.46721	1.65643	0.66143	0.626336	0.447636	0.51547	0.395563	0.218562	0.0614176	0.00816086	0.0270797	0.0175419	0.0478414	0.0121489	0	0	0	0	0	0
VIT_09s0018g01540	3.89612	4.05691	4.26888	4.13617	4.08643	4.09691	5.28584	5.20934	5.08854	4.78273	4.92182	4.70987	4.07237	4.15598	4.05975	4.08739	4.08674	4.12891	4.16115	4.27923	4.37351	4.04698	4.34449	4.30179
VIT_09s0018g01820	3.91377	3.67634	3.59102	4.19647	4.23215	4.22937	4.01832	4.36847	4.25862	4.38946	4.30838	4.1044	4.13859	4.07488	4.36728	4.1877	4.15899	4.20067	4.17524	4.15443	4.13782	4.25687	4.16518	4.16957
VIT_09s0018g01870	6.34279	6.58239	6.34157	5.97442	6.33369	6.22257	3.82729	3.92006	4.06678	4.0799	4.05276	4.04812	2.73745	2.54999	3.05232	2.60152	2.54296	2.45749	2.31991	2.16682	2.31591	1.46402	1.81687	1.8424
VIT_09s0018g01950	2.2952	2.62185	2.50545	1.77206	1.90666	2.14801	1.20619	1.06233	1.00317	1.18438	1.21994	0.85291	0.168199	0.0901973	0.100076	0.127967	0.187101	0.163782	0.0642454	0.140561	0.0769786	0.0337947	0.10914	0.0146999
VIT_09s0018g02080	0.120496	0.135515	0.0934768	0.0864792	0.103232	0.0573111	0.341214	0.268757	0.329222	0.527179	0.53237	0.467695	1.0338	1.04426	0.924807	0.936706	0.660052	0.981514	0.983262	1.13445	0.951347	1.11821	1.07907	1.16063
VIT_09s0018g02110	6.05304	6.23839	6.14864	5.60779	5.75757	5.75557	4.08868	4.10486	3.85527	3.92512	3.68876	3.70624	1.8187	1.381	1.70646	1.64752	1.99908	1.49492	0.809355	0.789316	0.80477	0.608665	0.892758	0.733715
VIT_09s0054g00340	0.607922	0.459322	0.757509	0.329548	0.268245	0.300291	0.449386	0.449932	0.241479	0.296346	0.235077	0.387723	0.184761	0.123145	0.308128	0.123897	0.34562	0.278026	0.170937	0.104847	0.180435	0.126521	0.231016	0.169251
VIT_09s0054g00530	4.12054	3.87763	4.14727	4.22832	4.58256	4.70166	5.40397	5.47875	5.47385	5.66004	5.65628	5.33618	4.97267	5.0876	4.85072	4.72297	4.401	4.66569	6.18942	5.93224	6.05788	5.76757	5.67954	5.99281
VIT_09s0054g01010	0.0363085	0.0712751	0.017704	0.185589	0.200461	0.266856	0.0302069	0.0302492	0.0287654	0	0	0	0.02965	0	0	0	0	0	0.0647188	0.0434139	0	0.0227866	0.0428723	0.0583496
VIT_09s0054g01210	1.59415	1.71749	2.10627	0.811565	0.913137	1.02035	0.400596	0.486078	0.550463	0.591427	0.484077	0.550564	0.675159	0.503734	0.496226	0.345894	0.440572	0.32942	0.404765	0.398018	0.38545	0.33213	0.255692	0.26027
VIT_09s0054g01220	4.44087	4.85798	4.82487	3.99861	4.15704	3.93261	1.97683	2.10515	2.20201	1.83135	1.47429	1.94144	0.298617	0.0900141	0.143082	0.105316	0.594754	0.109059	0.041128	0.0526026	0.0284107	0.0367519	0.0175248	0.0106833
VIT_09s0054g01230	3.1691	3.71132	4.04794	2.80411	3.17553	3.2876	1.45804	1.58801	1.91084	1.81858	1.93313	1.80872	1.44085	1.11216	1.11651	0.659156	0.904869	0.968395	1.50503	1.4421	1.39152	1.07603	1.09398	1.27603
VIT_09s0054g01250	0.0487911	0.0627147	0.0565754	0.0415174	0.046541	0.0419886	0.0558943	0.0539861	0.0437704	0.0149178	0.0276629	0.0241277	0.0293489	0.0250939	0.0279115	0.0120802	0.0184563	0.0166747	0.00396505	0.0196929	0.0095258	0.0205187	0.00975541	0.0177494
VIT_09s0054g01360	1.15693	1.30536	1.56326	0.672407	0.810807	1.13073	0.427736	0.588817	0.453699	0.5099	0.524758	0.452073	0.310232	0.21659	0.219033	0.131286	0.25641	0.15025	0.272479	0.379682	0.322152	0.0907422	0.193453	0.201139
VIT_09s0054g01390	0.333822	0.499653	0.509733	0.140109	0.191714	0.275897	0.0788771	0.251531	0.229962	0.179082	0.167464	0.129093	0.194384	0.122386	0.135628	0.0362664	0.0739875	0.0468334	0.129265	0.137322	0.0595181	0.0186482	0.0862718	0.0478586
VIT_09s0054g01570	0.127088	0.176719	0.14463	0.128186	0.101029	0.149938	0.193624	0.170279	0.20708	0.235204	0.220214	0.207964	0.184483	0.233341	0.212232	0.184506	0.178372	0.136223	0.0844484	0.151055	0.0945271	0.179477	0.191574	0.217463
VIT_09s0054g01680	0.0900931	0.328946	0.247693	0.324732	0.188513	0.367136	0.634868	0.584967	0.421643	0.055116	0.149	0.396086	0.23266	0.241973	0.449916	0.306005	0.366738	0.251634	0.549929	0.497685	0.651563	0.515353	0.43924	0.479468
VIT_09s0054g01690	0.929669	1.06356	1.14791	0.800145	0.788617	0.784683	1.33739	0.97634	0.914159	1.01694	0.925372	1.12738	1.40004	1.29305	1.3209	1.14299	1.26688	0.885011	0.428889	0.431595	0.510452	0.460241	0.457843	0.503762
VIT_09s0070g00160	8.25568	8.16846	7.99879	8.39752	8.66468	8.63948	8.38182	8.52201	8.5446	8.44434	8.48192	8.16316	6.35986	6.40525	6.88533	6.25339	6.54419	6.352	6.3079	6.40576	6.63585	6.20945	6.40756	6.47457
VIT_09s0070g00210	0.467989	0.278629	0.267726	1.07608	1.12896	1.11529	0.567654	0.589836	0.319468	0.0905706	0.0661661	0.108186	0.0093044	0.014537	0.0374655	0.0380047	0.0903826	0.0499464	0.010276	0.00685035	0.035956	0.0353466	0.0368146	0.0214859
VIT_09s0070g00560	0.0284488	0.0113735	0.012473	0.0538509	0.0603359	0.033094	0.00297845	0	0.00679474	0	0.00484293	0	0	0	0	0	0	0	0	0	0.00331616	0	0.00169913	0.00155011
VIT_09s0096g00490	1.51512	1.57816	0.954606	2.70503	2.61223	2.55203	0.0906068	0.0369799	0.03517	0.0794581	0.0375444	0	0.036249	0	0	0	0	0	0	0	0	0	0.0523612	0
VIT_10s0003g00030	0.327987	0.215856	0.318838	1.07969	1.2371	0.82249	0.470197	0.510382	0.526142	0.224394	0.476963	0.203761	0.843223	0.774175	0.875513	0.482413	0.629667	0.745381	1.98261	1.63876	1.78247	1.37543	1.54717	1.61088
VIT_10s0003g00040	2.76274	2.41458	2.35553	3.29961	3.3085	3.19158	1.44629	1.5378	1.09764	0.64952	0.732894	0.714343	0.140405	0.214111	0.236495	0.080662	0.2974	0.162533	0.178553	0.202114	0.283873	0.371699	0.290092	0.204617
VIT_10s0003g00090	9.28354	9.13625	9.60358	9.20914	9.04693	9.49013	8.84605	8.9852	8.7914	8.98438	8.8788	8.91714	8.41513	8.43065	8.59964	8.08785	8.24426	8.26799	8.36997	8.01794	8.23505	7.70047	7.88401	7.86075
VIT_10s0003g00130	4.80061	4.52449	4.92489	4.92687	5.31555	5.5104	0.812909	0.985017	0.810253	1.18349	1.06295	0.632312	0.672763	1.06822	0.711183	0.531718	0.58872	0.889941	0.932698	1.03012	1.15806	1.03645	0.897653	0.837782
VIT_10s0003g00220	2.31219	2.30475	2.54362	3.36925	3.84692	3.64615	1.13784	1.03799	1.4548	0.962599	0.913513	0.580304	0.182241	0.0660317	0.209676	0.0477696	0.318965	0.188569	0	0.260744	0.213056	0.0960199	0.091119	0.0833495
VIT_10s0003g00350	0.522033	0.510959	0.442186	0.630232	0.715008	0.762261	1.61305	1.51609	1.93394	2.24136	2.49187	2.33144	4.64884	4.5846	4.67392	4.56389	4.32861	4.51485	4.87351	4.90919	4.81542	4.96692	4.76231	4.89083
VIT_10s0003g00390	3.77035	3.80793	3.70238	4.28374	4.94606	4.67959	6.27965	6.39626	6.16347	5.31013	5.64715	5.1985	3.39855	3.14258	3.31445	3.15392	3.13799	2.75159	3.33849	3.15276	3.64743	2.86967	3.61871	3.18791
VIT_10s0003g00430	0.137095	0.168396	0.220339	0.147697	0.13734	0.139979	0.0973802	0.0963488	0.104993	0.183394	0.144306	0.209305	0.522608	0.569279	0.432866	0.557919	0.526836	0.485507	0.514715	0.582927	0.530046	0.580687	0.463118	0.527789
VIT_10s0003g00470	0.857615	0.398874	0.697022	1.14655	1.16983	1.46259	0.590347	0.438628	1.03344	0.158633	0.100523	0.432143	0	0.24083	0	0.0734601	0.100288	0.25045	0.206491	0.106809	0	0.310651	0.171785	0.27219
VIT_10s0003g00500	4.43224	4.33979	4.23406	4.81142	4.71716	4.64547	4.90543	4.84069	4.77	4.7156	4.75518	4.70404	5.00543	5.10264	5.02233	5.21655	5.04007	5.2075	5.18854	5.25718	5.19984	5.32219	5.3185	5.30798
VIT_10s0003g00600	0.606874	0.899935	0.952019	0.170173	0.258649	0.296373	0.00694269	0	0	0	0	0	0	0	0	0	0	0	0	0	0	0	0	0
VIT_10s0003g00620	1.75811	1.86713	1.43055	0.840735	1.01058	0.717093	4.06906	3.81003	3.66433	4.18045	4.17358	3.57425	3.00731	1.62421	2.57131	2.11763	2.82913	1.89898	0.892352	1.21602	0.627046	0.343758	0.991092	0.763464
VIT_10s0003g00860	2.91967	2.9248	2.83703	2.51717	2.51367	2.57191	2.3639	2.38224	2.08191	2.16771	2.16623	2.2081	1.77976	1.86437	1.64616	1.75149	1.57754	1.80677	1.47226	1.40763	1.46487	1.32489	1.26087	1.41771
VIT_10s0003g00890	4.55938	4.46987	4.48856	4.39373	4.50486	4.36144	4.54417	4.42298	4.43047	4.49678	4.37057	4.34909	3.52748	3.53929	3.64782	3.37793	3.5828	3.41798	3.44296	3.27583	3.3264	2.86	3.11813	3.00705
VIT_10s0003g00960	0.0919246	0.025493	0.024866	0.240719	0.159119	0.121715	0.0318808	0	0.0135724	0.0155597	0.014496	0	0.0278496	0.0290484	0	0.0312973	0.0192495	0.0536675	0.0103187	0.0306997	0.0198051	0.113955	0.0794663	0.0367903
VIT_10s0003g00980	4.8426	3.75761	4.17552	5.29757	5.05704	4.69528	5.36762	5.59837	5.82275	5.82662	5.78759	5.5503	5.33195	5.263	5.65042	5.20088	5.3485	5.3614	4.77932	4.9018	4.84157	4.85499	5.15315	4.95473
VIT_10s0003g01020	0.108292	0.0440159	0.0216298	0.528851	0.360289	0.544891	1.90951	1.66788	1.44608	1.27098	0.94209	1.73056	1.19886	2.13521	1.273	2.38687	2.07764	2.38087	1.97042	2.55058	1.84566	3.41945	2.80663	2.91921
VIT_10s0003g01030	1.154	0.850982	0.718503	1.92452	1.31286	1.12554	0.505617	0.933481	1.05075	0.719868	0.52796	0.432904	0.324227	0.165252	0.490942	0.462616	0.263483	0.461438	0.470386	0.611263	0.302978	0.72588	0.45001	0.483514
VIT_10s0003g01070	3.77346	3.25878	3.45551	4.57388	4.0784	3.80548	2.86838	2.41379	1.70147	1.90263	1.43323	1.66626	0.354651	0.216054	0.364895	0.573129	0.606715	0.36625	0.484505	0.541571	0.398784	0.40107	0.394901	0.341083
VIT_10s0003g01120	0.0825072	0.113525	0.170514	0.201467	0.106345	0.176242	0.535585	0.371376	0.246138	0.118181	0.187927	0.206519	0.757455	1.05713	0.831824	1.26901	1.47052	1.36812	2.38126	2.58372	2.56657	2.63019	2.60192	2.58974
VIT_10s0003g01360	7.33519	7.34949	7.38802	7.29892	8.00101	7.63632	8.64577	8.67556	8.51011	8.92823	8.72653	8.60482	7.61737	7.08343	7.7419	7.51058	7.78171	7.35018	7.26353	7.0195	7.13198	6.2709	6.986	6.69324
VIT_10s0003g01410	0	0.0273109	0.0133813	0.0135247	0.0179218	0.0501696	4.29507	4.04117	3.61078	3.62655	3.36974	3.67139	3.72159	4.18348	4.19201	3.93376	3.66503	4.05851	4.29152	4.15255	4.32618	3.72454	3.76551	3.87831
VIT_10s0003g01430	3.09063	2.98077	2.90619	3.74258	4.17038	4.21682	7.02001	6.54482	6.30051	6.08658	6.15049	6.03557	6.55567	6.90064	6.78255	6.932	6.49821	6.87048	7.34317	7.44852	7.43285	7.29644	7.05088	7.35297
VIT_10s0003g01580	2.74426	2.4565	2.66607	2.81923	2.73877	2.51677	2.0254	1.66353	2.1693	1.96849	1.97018	1.45122	1.02684	0.985177	0.545182	1.05294	0.458938	1.02684	1.18501	1.76501	1.71257	1.88342	2.69831	2.39388
VIT_10s0003g01730	5.8541	5.56976	5.80203	6.22163	6.62326	6.39179	6.75654	6.61546	6.68147	6.73636	6.78942	6.31338	5.51672	5.37377	5.51434	5.31421	5.3619	5.27844	5.59631	5.73067	6.03666	5.15479	5.74192	5.67154
VIT_10s0003g01790	1.15478	1.33853	1.19642	1.83751	2.04227	2.1006	3.09294	3.26883	3.33994	3.23013	3.37529	3.19843	2.57658	2.60348	2.93513	2.84075	2.87384	2.68607	3.12977	3.14765	3.25114	2.94841	3.14759	3.10426
VIT_10s0003g01900	2.09847	1.99572	2.05083	2.25638	2.01477	1.82656	1.49591	1.31426	1.33476	1.06938	1.06014	1.37089	1.27134	1.2466	1.13564	1.13563	1.30823	1.17153	0.594633	0.568533	0.605702	0.785666	0.75191	0.758961
VIT_10s0003g01960	3.81277	3.90239	4.2584	3.43355	3.31849	3.39188	0.51626	0.6433	0.464601	0.355709	0.3118	0.500946	0.231058	0.112344	0.185732	0.166037	0.487891	0.197355	0.0986503	0.116733	0.102164	0.0949144	0.133078	0.138021
VIT_10s0003g01990	1.0954	1.40762	1.22899	1.10114	0.93887	1.00497	1.66873	1.58433	1.61581	1.28048	1.37614	1.35345	0.937697	0.787191	0.712789	0.525229	0.874863	0.522106	0.133166	0.166947	0.202862	0.120425	0.18798	0.120336
VIT_10s0003g02060	2.43819	2.51998	2.3417	2.49117	2.5514	2.41959	2.62618	2.70537	2.72748	2.08139	2.33062	2.332	1.93121	1.98719	2.06497	1.91167	2.126	1.95728	1.35357	1.36255	1.60438	1.0955	1.62037	1.38663
VIT_10s0003g02070	4.61834	4.45487	4.54722	5.02096	4.8135	4.81613	4.32107	4.30297	4.05531	3.71129	3.71134	3.94035	4.60806	4.57275	4.51823	4.60868	4.67284	4.56672	4.19412	4.21095	4.2551	4.49242	4.21921	4.42165
VIT_10s0003g02120	4.35376	4.84808	4.16863	4.69534	4.80129	4.34764	2.50273	2.7743	2.48391	1.67712	1.6367	2.01167	1.44006	1.03679	2.09711	1.70169	2.7311	0.809433	0.0212611	0.103181	0.0204764	0.10738	0.140753	0.0566753
VIT_10s0003g02130	0.207745	0	0	0.325161	0.681595	0.707702	0.146851	0.118814	0.113152	0	0	0.116861	0.116529	0.121389	0	0.0882784	0	0.0914352	0.0867291	0	0	0.0901714	0	0
VIT_10s0003g02170	0.0340328	0.00852864	0.00831768	0.0415535	0.217702	0.031335	0.0177587	0	0.013542	0	0	0.0140019	0	0.0145647	0	0	0.00963519	0.0323673	0.0102956	0.020493	0.0295406	0	0	0.00926506
VIT_10s0003g02190	2.44467	2.37248	2.18729	2.20547	1.96142	1.94609	1.27969	1.47783	1.19431	0.98063	1.33773	1.24172	2.01633	1.991	1.58254	2.15018	1.94364	2.05746	1.54646	1.82305	1.67547	2.32887	2.07051	2.15581
VIT_10s0003g02440	1.4815	1.42399	1.80651	1.8564	2.93918	3.003	0.099421	0.166685	0.107829	0	0	0	0	0	0	0	0	0	0	0	0	0	0.0413248	0
VIT_10s0003g02620	1.06787	1.06301	0.772454	2.63362	2.42256	2.50739	1.46016	1.14748	1.27356	1.14055	0.790123	0.902047	3.16313	3.41406	3.25601	3.58058	3.02904	3.38286	2.12076	2.25795	2.09191	2.42168	2.32494	2.13994
VIT_10s0003g02680	2.08666	2.12761	2.3317	1.89678	1.90608	1.80427	1.12064	1.23481	0.931127	1.16357	1.03892	1.09826	0.509661	0.370898	0.419102	0.296318	0.536738	0.375532	0.342534	0.376448	0.37178	0.217143	0.330641	0.238838
VIT_10s0003g02810	4.21134	4.23444	3.76335	4.55658	4.25911	4.44319	2.49124	3.03119	3.59072	2.81697	2.58377	2.53706	1.13583	0.656911	1.14589	1.1806	1.64942	1.23953	0.747117	0.928625	0.744155	1.13787	1.59901	1.12428
VIT_10s0003g02890	7.90055	7.43789	6.79388	7.42704	8.09248	6.6268	3.3726	3.52997	3.04582	2.41204	2.70159	2.09285	1.02026	1.24553	1.29873	1.19253	1.40788	0.883006	0.847552	0.944504	0.856184	0.873559	0.50072	0.716742
VIT_10s0003g02910	2.45708	1.62077	1.24694	3.1187	2.12264	1.54669	0.852107	0.231013	0.332706	0.0385074	0.0358943	0.0347567	0	0	0	0.0260724	0.0239708	0	0	0	0.0246615	0	0	0
VIT_10s0003g03030	0.14005	0.0851146	0.0375084	0.101938	0.168212	0.0931326	0.462599	0.346197	0.526424	0.373751	0.284543	0.222314	0.301652	0.157762	0.416307	0.422847	0.384336	0.427098	0.134716	0.134557	0.229922	0.317559	0.47935	0.395619
VIT_10s0003g03170	2.11482	1.81374	1.79865	2.41132	2.30203	2.23572	1.94848	1.93126	1.82705	2.08315	1.90492	1.52249	0.918565	0.668197	0.770891	0.589661	0.755575	0.685237	0.11098	0.152908	0.107005	0.180373	0.0448008	0.193917
VIT_10s0003g03250	2.9081	2.59164	2.84347	3.10294	3.20986	3.16498	2.83352	2.41025	2.37419	2.92312	2.77053	2.68011	2.5353	2.02869	2.17377	2.74316	2.43848	2.3366	0.683721	0.971215	0.87606	0.860826	0.694637	0.891971
VIT_10s0003g03270	2.2076	2.20644	2.0196	1.87558	1.8114	1.56833	1.36963	1.46948	1.47787	1.27326	1.4073	1.41349	1.30856	1.30694	1.44143	1.18168	1.48142	1.41405	1.0345	1.05014	1.06028	1.09245	1.08363	1.14111
VIT_10s0003g03300	7.09497	6.70987	6.68549	7.08642	6.83159	6.5916	6.71596	6.59759	6.28321	5.93927	5.82342	5.91176	6.42251	6.74878	6.69662	6.59302	6.18835	6.72855	7.04531	7.30061	7.03722	7.45945	7.33637	7.37525
VIT_10s0003g03410	0	0.00768384	0	0.0667776	0.0299229	0.0921019	0.00642318	0	0.0122027	0	0	0	0	0	0	0	0	0	0	0	0	0	0	0
VIT_10s0003g03430	0	0.0373341	0	0.175306	0.141279	0.0904787	0.0389717	0	0	0.0341011	0	0	0	0	0	0	0	0	0	0	0	0	0	0
[truncated: 1,600 more rows]

## Sheet: Table S3
	log2 FC (edgeR)				DE calls				Log2 FPKM				Log2 FPKM (Large dataset)				Log2 FPKM (Small dataset)				Cluster	Annotations by Grimplet et al. (2012) BMC Research Notes 5, 213		Annotations using Mercator pipeline (Lohse et al. Plant, Cell and Environment 37, 1250–1258)
[truncated: 3,484 more rows]

[truncated: 2 more sheets: Table S4, Table S5]
